# Supplementary material for: Intergenic and Genic Sequence Lengths Have Opposite Relationships with Respect to Gene Expression
Source: PLoS One. 2008 Nov 7;3(11):e3670. doi: 10.1371/journal.pone.0003670 (PMC2576458; doi:10.1371/journal.pone.0003670)
Supplement: Table S1 — Data file used for the analysis. (1.72 MB TXT) [file pone.0003670.s002.txt]

AGI	coding	gene non-coding	upstream	downstream	UTR5	UTR3	Intron1	Intron2	Intron3	Intron4	CDR1	CDR2	CDR3	CDR4	ExonNumber	VARtissues	VARreplicates	MEDIAN	log(VARt)	log(VARr)
AT5G39260	0,789	0,292	1,66	0,622	0,041	0,1	0,15	0	0	0	0,187	0,602	0	0	2	1,81E-14	0,0450021	0,72638412	-31,64211391	-3,101046124
AT1G72260	0,405	0,607	0,289	0,119	0,085	0,369	0,076	0,077	0	0	0,22	0,078	0,107	0	3	2,71E-14	0,04503953	1,718921149	-31,23839432	-3,10021473
AT5G63280	0,816	1,904	1,117	0	0,018	0,823	0,125	0,142	0,118	0,073	0,075	0,026	0,091	0,21	10	4,47E-14	0,05399495	2,386476242	-30,73781636	-2,918864755
AT4G15490	1,44	0,408	2,55	2,182	0,241	0,165	0	0	0	0	1,44	0	0	0	1	5,65E-14	0,04773418	1,477406757	-30,5043556	-3,042107576
AT3G55980	1,743	0,805	6,971	1,473	0,165	0,242	0,396	0	0	0	1,743	0	0	0	2	1,33E-13	0,04426414	3,487399331	-29,64473185	-3,117580411
AT5G50130	1,02	2,229	6,141	2,593	0,05	0,209	1,236	0,099	0,085	0,133	0,127	0,232	0,08	0,154	8	1,91E-13	0,05089722	1,752541393	-29,2853905	-2,977946974
AT4G16515	0,261	0,248	0,922	0,208	0,116	0,13	0	0	0	0	0,261	0	0	0	1	2,96E-13	0,04641915	1,851127968	-28,8471468	-3,070043189
AT5G47790	1,11	1,03	0,636	0,383	0,09	0,864	0,075	0	0	0	0,356	0,754	0	0	2	3,13E-13	0,04345599	1,932051915	-28,79375121	-3,136006577
AT3G14760	0,507	0,4	0,693	0,101	0,09	0,209	0,1	0	0	0	0,459	0,048	0	0	2	4,51E-13	0,04769955	0,807398483	-28,42655302	-3,042833315
AT3G28500	0,348	0,287	1,443	2,793	0,106	0,179	0	0	0	0	0,348	0	0	0	1	5,07E-13	0,05539684	2,030434643	-28,31002459	-2,893232727
AT3G05650	2,607	0,287	0,27	2,547	0,082	0,203	0	0	0	0	2,607	0	0	0	1	6,78E-13	0,04487864	1,495664142	-28,01964474	-3,103793321
AT3G13228	0,978	0,31	0,602	0,315	0,11	0,198	0	0	0	0	0,978	0	0	0	1	8,36E-13	0,04364944	1,565607046	-27,80997937	-3,131564826
AT1G75160	1,188	1,18	0,864	0,591	0,096	0,179	0,445	0,46	0	0	0,345	0,357	0,486	0	3	8,90E-13	0,04131849	1,501071397	-27,74766044	-3,186445179
AT3G22640	1,461	0,716	0,907	0,882	0,018	0,175	0,248	0,091	0,095	0,091	0,567	0,081	0,309	0,31	5	1,04E-12	0,04012891	1,602826313	-27,59606236	-3,215658257
AT1G66100	0,405	0,462	2,557	0,908	0,063	0,204	0,097	0,098	0	0	0,229	0,078	0,098	0	3	1,05E-12	0,04458637	1,470484023	-27,5806579	-3,110327072
AT1G10070	1,167	1,583	0,983	0	0,164	0,674	0,111	0,098	0,082	0,083	0,066	0,074	0,178	0,177	10	1,24E-12	0,03962824	1,930908015	-27,41719928	-3,228213284
AT2G44745	0,657	1,08	2,417	3,877	0,004	0,208	0,108	0,24	0,521	0	0,234	0,089	0,171	0,163	4	1,41E-12	0,05218643	0,875745273	-27,28393399	-2,95293278
AT2G32460	1,473	0,791	3,122	0,95	0,107	0,21	0,281	0,193	0	0	0,303	0,859	0,311	0	3	1,44E-12	0,05165404	1,896725592	-27,26763782	-2,963186868
AT1G19640	1,17	1,792	4,365	0,918	0,137	0,28	0,141	0,496	0,739	0	0,075	0,426	0,288	0,381	4	1,50E-12	0,04181888	0,650344585	-27,22658454	-3,174407367
AT1G19540	0,933	0,738	0,718	0,11	0,041	0,093	0,323	0,093	0,087	0,103	0,177	0,141	0,244	0,204	5	1,54E-12	0,04908027	1,72901936	-27,20076779	-3,014298158
AT5G57950	0,684	0,996	0,096	0,41	0,055	0,259	0,086	0,292	0,179	0,127	0,141	0,061	0,105	0,355	5	1,71E-12	0,04589188	2,687051396	-27,09410444	-3,081467084
AT5G11060	1,182	2,006	6,284	2,912	0,289	0,337	0,492	0,197	0,335	0,159	0,573	0,121	0,185	0,132	6	1,75E-12	0,03733827	1,785226815	-27,07334549	-3,287736473
AT2G23130	0,558	0,478	1,716	0,468	0,06	0,198	0,219	0	0	0	0,474	0,084	0	0	2	1,75E-12	0,03231064	1,770981653	-27,07214846	-3,432358691
AT4G18920	0,744	0,714	0,374	0,492	0,028	0,125	0,382	0,082	0,098	0	0,289	0,083	0,115	0,257	4	1,76E-12	0,04362673	1,751750838	-27,06363389	-3,132085243
AT5G52100	0,897	1,304	0,683	0,076	0,057	0,237	0,089	0,089	0,088	0,087	0,105	0,123	0,075	0,066	10	1,84E-12	0,06282438	1,634738927	-27,0190905	-2,767412064
AT1G75880	1,128	0,878	3,336	0,596	0,113	0,156	0,298	0,087	0,12	0,106	0,31	0,134	0,234	0,256	5	1,92E-12	0,0392884	0,572324194	-26,98080336	-3,236825969
AT4G21450	0,888	1,433	0,256	0,174	0,112	0,217	0,488	0,08	0,1	0,262	0,358	0,071	0,082	0,119	7	1,92E-12	0,007428419	3,197277607	-26,97950772	-4,902442229
AT2G47880	0,309	0,314	1,39	2,334	0,083	0,229	0	0	0	0	0,309	0	0	0	1	1,99E-12	0,04468768	1,826787745	-26,94281211	-3,108057431
AT1G74540	1,494	0,247	1,147	0,996	0,052	0,193	0	0	0	0	1,494	0	0	0	1	2,04E-12	0,04265329	1,032629834	-26,91834635	-3,154650869
AT1G15980	1,386	0,626	0,43	0	0,015	0,109	0,099	0,088	0,073	0,08	0,425	0,151	0,191	0,258	7	2,18E-12	0,02845405	1,882197697	-26,85328787	-3,559464774
AT2G27260	0,732	0,258	3,887	1,627	0,113	0,143	0	0	0	0	0,732	0	0	0	1	2,21E-12	0,03050899	3,049758495	-26,83904858	-3,489733885
AT5G27360	1,437	4,097	2,6	4,752	0,092	0,133	0,555	0,697	0,154	0,14	0,156	0,063	0,09	0,06	18	2,28E-12	0,01482133	1,93421923	-26,80629363	-4,21168792
AT1G17100	0,699	0,788	1,854	0	0,029	0,682	0,076	0	0	0	0,269	0,43	0	0	2	2,39E-12	0,02711889	2,061707335	-26,7605733	-3,607524746
AT1G76820	0,801	0,478	0,987	0,616	0,132	0,254	0,09	0	0	0	0,801	0	0	0	2	2,41E-12	0,03957982	1,827568061	-26,75169068	-3,229435887
AT3G60820	0,672	1,503	0,145	0	0,119	0,282	0,135	0,473	0,109	0,086	0,047	0,108	0,082	0,13	7	2,80E-12	0,008565718	3,593545322	-26,60243366	-4,759987321
AT4G29030	0,348	0,377	1,528	0,994	0,078	0,297	0	0	0	0	0,348	0	0	0	1	2,83E-12	0,05018974	1,275055002	-26,59172297	-2,991944656
AT5G04500	2,298	0,594	1,799	0,548	0,135	0,203	0,1	0,084	0,073	0	0,318	0,123	0,168	1,689	4	2,93E-12	0,05954232	1,152325597	-26,55677051	-2,821067959
AT1G49960	1,581	1,667	1,476	0	0,06	0,186	0,321	0,102	0,093	0,112	0,091	0,098	0,177	0,101	14	3,08E-12	0,02026195	1,836380307	-26,50727566	-3,899010536
AT1G07050	0,588	0,46	1,868	0,889	0,105	0,134	0,092	0,129	0	0	0,408	0,153	0,027	0	3	3,12E-12	0,06171501	1,430835503	-26,4920487	-2,785228104
AT4G13820	2,16	0,59	0,681	0,707	0,048	0,54	0	0	0	0	2,16	0	0	0	1	3,18E-12	0,05953407	1,602739058	-26,47278047	-2,821206525
AT1G04810	3,006	2,257	0,894	0,749	0,123	0,18	0,384	0,205	0,314	0,079	0,146	0,07	0,106	0,109	13	3,20E-12	0,005840274	3,077043698	-26,46907447	-5,142977565
AT3G48200	3,267	1,475	11,845	0,042	0,142	0,175	0,132	0,097	0,095	0,078	0,213	0,136	0,137	0,202	13	3,36E-12	0,04069725	1,708965501	-26,42035745	-3,201594756
AT1G50040	1,383	0,436	2,135	2,217	0,105	0,124	0,206	0	0	0	0,674	0,709	0	0	2	3,47E-12	0,05164859	1,89633892	-26,38755321	-2,963292383
AT1G21400	1,419	1,853	1,1	0,431	0,052	0,469	0,719	0,082	0,078	0,087	0,234	0,138	0,183	0,158	9	3,48E-12	0,05721944	1,468194751	-26,38334392	-2,860861578
AT5G55240	0,732	0,694	0,434	0,198	0,036	0,192	0,089	0,103	0,085	0,097	0,115	0,15	0,086	0,095	6	3,60E-12	0,01890336	1,844701909	-26,35030896	-3,968415595
AT1G51660	1,101	0,524	0,394	1,195	0,251	0,271	0	0	0	0	1,101	0	0	0	1	3,66E-12	0,01139414	2,393672272	-26,3324643	-4,474656091
AT4G24000	2,169	1,426	1,277	0,767	0,111	0,152	0,706	0,091	0,085	0,283	0,576	0,15	0,108	0,444	5	3,67E-12	0,06357986	1,623720613	-26,32989175	-2,755458525
AT1G02580	2,07	2,35	0,8	2,936	0,012	0,207	0,169	0,57	0,099	0,078	0,009	0,09	0,332	0,174	17	3,71E-12	0,02872639	0,982431225	-26,32004207	-3,549939067
AT1G64770	1,047	1,076	1,025	1,209	0,109	0,145	0,076	0,746	0	0	0,414	0,435	0,198	0	3	3,77E-12	0,01634299	2,118736359	-26,30433611	-4,11395622
AT1G02800	1,506	1,47	2,079	0,922	0,087	0,169	0,369	0,088	0,175	0,112	0,252	0,207	0,201	0,093	8	3,77E-12	0,02591806	1,049829243	-26,30370529	-3,652815256
AT3G15840	0,807	1,056	0,509	0,311	0,081	0,143	0,094	0,094	0,077	0,304	0,073	0,109	0,085	0,079	8	3,82E-12	0,03796059	1,588629238	-26,28954422	-3,271206763
AT5G05030	1,092	0,797	1,195	2,629	0,057	0,062	0,136	0,133	0,1	0,084	0,09	0,087	0,183	0,162	7	3,90E-12	0,02547815	1,493585328	-26,2692354	-3,669934057
AT1G33330	0,774	0,804	1,489	1,1	0,016	0,289	0,082	0,079	0,075	0,265	0,472	0,128	0,071	0,082	5	3,95E-12	0,01787476	2,336973392	-26,25684691	-4,024365617
AT2G46735	0,483	0,445	1,047	0,045	0,289	0,154	0	0	0	0	0,483	0	0	0	1	4,02E-12	0,061883	1,842251263	-26,2390673	-2,782509774
AT2G17110	2,202	0,884	2,88	5,682	0,095	0,385	0,203	0,111	0,091	0	1,042	0,218	0,224	0,718	4	4,11E-12	0,01697026	2,068569902	-26,21808434	-4,076292879
AT3G26630	1,368	0,247	0,237	0,259	0,045	0,2	0	0	0	0	1,368	0	0	0	1	4,13E-12	0,01007475	2,038155029	-26,21197209	-4,597722985
AT2G47780	0,708	0,655	0,555	0	0,013	0,559	0,082	0	0	0	0,324	0,384	0	0	2	4,14E-12	0,04925171	1,760930855	-26,21085856	-3,010811191
AT1G31310	1,152	0,637	12,876	2,041	0,115	0,211	0,31	0	0	0	0,762	0,39	0	0	2	4,16E-12	0,0156627	1,688275674	-26,2063564	-4,156473189
AT1G75230	1,176	1,19	1,518	4,36	0,094	0,261	0,834	0	0	0	1,157	0,019	0	0	2	4,29E-12	0,01793839	2,580563014	-26,17367364	-4,02081217
AT1G26410	1,659	0,106	1,128	3,801	0,006	0,098	0	0	0	0	1,659	0	0	0	1	4,38E-12	0,06370693	0,996036905	-26,15380825	-2,753461931
AT5G09370	0,477	0,703	0,771	0,705	0,066	0,086	0,128	0,423	0	0	0,322	0,036	0,119	0	3	4,73E-12	0,05882448	1,746489529	-26,07783382	-2,833197184
AT2G19770	0,405	1,15	1,486	1,471	0,072	0,246	0,257	0,575	0	0	0,132	0,138	0,135	0	3	4,77E-12	0,03950605	1,012787701	-26,06887567	-3,231301454
AT1G14950	0,468	0,45	0,946	1,775	0,108	0,251	0,09	0	0	0	0,187	0,281	0	0	2	4,78E-12	0,06823848	1,673081906	-26,0667921	-2,68474665
AT5G02040	0,63	1,344	1,858	0,115	0,263	0,321	0,207	0,094	0,098	0,082	0,158	0,041	0,079	0,087	8	4,80E-12	0,007887389	2,950660948	-26,06220605	-4,842490124
AT2G32760	1,059	1,875	0,621	0,138	0,348	0,428	0,275	0,316	0,221	0,193	0,186	0,207	0,181	0,137	6	4,91E-12	0,01357885	2,585451194	-26,03874015	-4,299241844
AT2G44840	0,681	0,251	2,525	2,4	0,098	0,151	0	0	0	0	0,681	0	0	0	1	4,93E-12	0,05014095	3,201880497	-26,03627338	-2,992917239
AT1G22630	0,333	0,65	0,371	1,9	0,171	0,129	0,093	0,151	0,107	0	0,138	0,06	0,047	0,088	4	5,08E-12	0,06254273	0,549802902	-26,00553802	-2,771905276
AT1G73220	1,62	0,796	7,33	0	0,11	0,581	0,104	0	0	0	0,448	1,172	0	0	2	5,09E-12	0,05456913	0,679980782	-26,00438318	-2,908286941
AT5G38470	1,137	1,933	3,616	1,986	0,077	0,21	0,66	0,092	0,115	0,112	0,066	0,159	0,06	0,047	12	5,18E-12	0,01131539	3,422638045	-25,9869648	-4,481591533
AT1G66940	0,999	0,765	3,414	0	0,106	0,172	0,16	0,128	0,088	0,113	0,706	0,09	0,024	0,027	5	5,24E-12	0,03662051	1,964656109	-25,97400959	-3,307146813
AT5G14380	0,453	0,427	0,636	2,084	0,135	0,29	0	0	0	0	0,453	0	0	0	1	5,36E-12	0,04024237	1,595648694	-25,95293887	-3,212834858
AT1G68520	1,221	0,573	1,681	0,86	0,157	0,216	0,199	0	0	0	0,987	0,234	0	0	2	5,62E-12	0,06546079	1,463409602	-25,90494927	-2,726303942
AT2G33520	0,294	0,661	1,105	0	0,123	0,191	0,128	0,219	0	0	0,043	0,19	0,061	0	3	5,70E-12	0,01788492	1,863521418	-25,89123061	-4,023797379
AT5G17030	1,38	0,226	0,546	0,178	0,014	0,064	0,147	0	0	0	0,493	0,887	0	0	2	5,83E-12	0,08274221	0,848694974	-25,86856516	-2,492025408
AT4G11890	1,056	0,618	1,026	1,447	0,02	0,148	0,101	0,088	0,092	0,094	0,07	0,089	0,211	0,238	6	5,95E-12	0,02988282	1,591199164	-25,84744386	-3,510471546
AT4G31610	1,554	0,968	0,412	0,377	0,2	0,243	0,088	0,085	0,092	0,09	0,066	0,355	0,11	0,369	7	6,25E-12	0,07845128	0,849990876	-25,79825071	-2,545277484
AT5G24590	0,156	0,353	4,439	4,535	0,114	0,237	0	0	0	0	0,156	0	0	0	1	6,32E-12	0,03952774	3,04283004	-25,7878481	-3,230752575
AT3G49160	2,133	0,759	2,026	0,385	0,171	0,137	0,297	0,073	0,08	0	0,41	1,605	0,118	0	4	6,35E-12	0,0733488	2,229845529	-25,78313481	-2,612529134
AT5G50160	2,187	0,747	9,04	2,369	0,06	0,121	0,084	0,082	0,086	0,077	0,157	0,097	0,186	0,238	8	6,38E-12	0,04063796	1,523170195	-25,77817188	-3,203052674
AT1G78490	1,44	0,95	1,913	0,981	0,072	0,273	0,083	0,075	0,099	0,09	0,209	0,325	0,153	0,249	8	6,50E-12	0,0574529	1,864191259	-25,75980727	-2,856789797
AT5G45960	1,128	2,208	3,376	0,324	0,038	0,15	0,087	0,85	0,649	0,436	0,295	0,131	0,234	0,271	5	6,86E-12	0,03339241	0,861037361	-25,70506983	-3,39942665
AT1G29680	0,714	0,731	0,065	0	0,029	0,382	0,084	0,236	0	0	0,259	0,198	0,257	0	3	6,92E-12	0,01429423	2,153345768	-25,69730588	-4,24789932
AT5G09730	2,322	0,694	3,718	0,848	0,035	0,071	0,195	0,12	0,079	0,103	0,42	0,288	0,17	0,449	6	6,96E-12	0,06748906	0,872373625	-25,69043267	-2,695789768
AT4G32360	1,452	2,131	0,391	0,675	0,248	0,171	0,113	0,088	0,119	0,127	0,117	0,105	0,114	0,054	13	7,24E-12	0,02339589	2,071563141	-25,65205468	-3,755194913
AT3G04200	0,684	0,302	1,368	0,853	0,027	0,128	0,146	0	0	0	0,13	0,554	0	0	2	7,32E-12	0,02791964	1,82651378	-25,63979513	-3,578424895
AT1G34780	0,933	0,88	0,807	0	0,258	0,263	0,099	0,084	0,177	0	0,189	0,188	0,125	0,431	4	7,46E-12	0,006524534	2,547852782	-25,62129025	-5,032185746
AT2G29210	2,637	1,652	4,875	0,433	0,095	0,179	0,12	0,163	0,155	0,089	0,021	0,09	0,123	0,168	11	7,61E-12	0,01518562	2,886198912	-25,60140736	-4,187406352
AT1G06250	1,272	0,368	1,554	0,076	0,044	0,082	0,068	0,174	0	0	0,236	0,358	0,678	0	3	7,65E-12	0,06412955	1,659879687	-25,59597892	-2,746850023
AT5G58780	0,909	0,798	0,812	0	0,05	0,125	0,471	0,075	0,078	0	0,158	0,238	0,068	0,445	4	7,87E-12	0,02104748	0,716215932	-25,56746369	-3,860974441
AT5G06720	1,008	0,569	0,95	7,073	0,147	0,137	0,1	0,106	0,08	0	0,231	0,192	0,166	0,419	4	8,17E-12	0,01859006	1,924213716	-25,53042651	-3,98512825
AT5G13170	0,879	1,386	13,27	1,157	0,134	0,288	0,576	0,094	0,085	0,095	0,052	0,037	0,211	0,165	6	8,47E-12	0,0607232	1,829624367	-25,49495648	-2,801429446
AT2G36020	0,777	1,658	1,971	0	0,265	0,269	0,089	0,091	0,09	0,427	0,032	0,099	0,057	0,064	9	8,49E-12	0,0874624	1,467593275	-25,49186042	-2,436546292
AT4G11180	0,558	0,157	0,705	5,93	0,015	0,14	0	0	0	0	0,558	0	0	0	1	8,94E-12	0,05465334	1,705001984	-25,44032961	-2,90674495
AT5G09310	0,441	0,894	0,146	0,33	0,025	0,209	0,659	0	0	0	0,28	0,161	0	0	2	9,09E-12	0,01928412	3,00923575	-25,42414911	-3,94847332
AT3G16740	1,176	0,318	0,47	0,319	0,142	0,174	0	0	0	0	1,176	0	0	0	1	9,20E-12	0,005114953	2,483931282	-25,4116158	-5,275587068
AT5G47350	0,951	0,814	1,555	0	0,064	0,134	0,154	0,086	0,117	0,086	0,182	0,133	0,117	0,066	7	9,59E-12	0,06500526	1,607087493	-25,37077291	-2,733287089
AT5G19580	1,785	0,471	1,988	0,168	0,108	0,223	0,139	0	0	0	0,459	1,326	0	0	2	9,95E-12	0,05697482	1,064187615	-25,33358978	-2,865145863
AT1G04860	2,886	1,159	0,136	0,261	0,274	0,251	0,532	0,1	0	0	2,645	0,241	0	0	3	9,96E-12	0,01183007	2,50350189	-25,33286703	-4,437110684
AT1G31500	1,167	1,732	0,863	0,362	0,019	0,164	0,298	0,103	0,188	0,329	0,056	0,122	0,041	0,05	10	1,03E-11	0,01579533	2,342219036	-25,29698968	-4,148040952
AT2G26580	0,495	2,695	4,225	1,399	0,039	0,223	0,919	0,649	0,092	0,107	0,072	0,12	0,109	0,049	7	1,07E-11	0,09311192	1,327912789	-25,26142899	-2,373953069
AT4G00950	0,876	0,594	4,976	1,439	0,054	0,31	0,229	0	0	0	0,813	0,063	0	0	2	1,09E-11	0,07557025	1,375003253	-25,2459348	-2,582692592
AT1G03380	2,781	2,286	0,464	0,141	0,329	0,432	0,441	0,238	0,161	0,184	0,174	0,465	0,438	0,245	9	1,12E-11	0,007921636	2,287717457	-25,21873086	-4,838157529
AT1G27040	1,704	1,555	1,848	2,801	0,023	0,108	0,169	0,128	1,037	0,092	0,003	0,112	0,218	0,438	5	1,16E-11	0,02634935	1,908279965	-25,18056186	-3,636311672
AT3G28007	0,756	0,865	4,609	0,882	0,085	0,143	0,099	0,105	0,247	0,109	0,043	0,037	0,217	0,162	6	1,18E-11	0,09244286	1,611322831	-25,15966503	-2,381164555
AT2G44350	1,422	3,383	1,433	0	0,13	0,557	0,264	0,102	0,147	0,182	0,051	0,063	0,042	0,066	20	1,22E-11	0,004373217	3,631880462	-25,12910823	-5,432256385
AT5G19330	2,133	2,802	2,348	0,402	0,042	0,284	0,086	0,193	0,084	0,068	0,253	0,158	0,173	0,121	19	1,22E-11	0,01116613	2,889232145	-25,12609454	-4,49487019
AT4G14990	2,364	1,829	2,019	1,983	0,302	0,636	0,397	0,095	0,176	0,225	0,052	0,146	0,057	0,076	5	1,25E-11	0,020231	2,907412265	-25,10811565	-3,900539197
AT3G08860	1,446	1,154	1,197	1,259	0,07	0,194	0,096	0,113	0,232	0,094	0,249	0,231	0,171	0,144	9	1,29E-11	0,0953827	1,406090663	-25,0749239	-2,349858059
AT2G38490	1,368	0,427	2,142	1,694	0,008	0,417	0	0	0	0	1,368	0	0	0	1	1,29E-11	0,07778545	1,707119625	-25,07018714	-2,553800883
AT1G61110	0,972	0,71	2,114	5,35	0,123	0,231	0,145	0,211	0	0	0,187	0,308	0,477	0	3	1,32E-11	0,07842428	1,328572118	-25,05393874	-2,545621706
AT1G34580	1,521	1,799	1,819	1,297	0,079	0,316	0,083	0,462	0,86	0	0,136	0,32	0,639	0,426	4	1,33E-11	0,01892986	1,859988237	-25,04460159	-3,967014709
AT3G20210	1,401	0,923	1,16	0,085	0,061	0,217	0,097	0,09	0,094	0,087	0,189	0,165	0,157	0,086	8	1,41E-11	0,08708795	1,62969271	-24,9878551	-2,440836751
AT1G55520	0,603	1,762	1,092	0,108	0,263	0,334	0,342	0,096	0,112	0,087	0,077	0,088	0,072	0,051	10	1,43E-11	0,01025159	2,844893609	-24,97291494	-4,580322463
AT2G44240	1,209	1,313	1,424	1,112	0,139	0,14	0,103	0,068	0,288	0,085	0,153	0,087	0,228	0,162	7	1,43E-11	0,07449861	0,947798609	-24,97059935	-2,596974811
AT5G15850	1,068	0,739	0,608	3,333	0,423	0,205	0,11	0	0	0	0,717	0,351	0	0	2	1,46E-11	0,1026473	1,322308328	-24,94860946	-2,276456439
AT1G15260	0,537	0,277	0,298	0,085	0,073	0,202	0	0	0	0	0,537	0	0	0	1	1,47E-11	0,1152443	1,418024597	-24,9451579	-2,160701056
AT4G01840	1,227	0,652	2,814	0,958	0,141	0,205	0,305	0	0	0	1,079	0,148	0	0	2	1,54E-11	0,01669722	1,943227528	-24,89870181	-4,09251304
AT1G18330	1,041	0,985	1,05	0,277	0,233	0,229	0,116	0,142	0,092	0,091	0,012	0,105	0,112	0,062	6	1,54E-11	0,03044535	2,587689871	-24,89473985	-3,491822006
AT4G36590	0,747	0,544	1,424	0,276	0,037	0,208	0,298	0	0	0	0,333	0,414	0	0	2	1,55E-11	0,07008019	1,559971796	-24,89155558	-2,658115121
AT4G14780	1,095	0,665	8,007	0,582	0,156	0,11	0,085	0,068	0,08	0,075	0,259	0,122	0,197	0,175	6	1,56E-11	0,1090519	1,43338776	-24,88504591	-2,215931363
AT4G32900	0,432	1,876	0,215	1,971	0,061	0,365	0,573	0,283	0,073	0,09	0,042	0,201	0,061	0,037	8	1,57E-11	0,02203139	2,300561547	-24,87735403	-3,815287024
AT1G02960	1,389	1,529	1,856	0,455	0,031	0,113	0,1	0,107	0,195	0,093	0,024	0,031	0,053	0,04	14	1,60E-11	0,022507	2,54142067	-24,85786381	-3,793928907
AT4G14060	0,456	0,515	1,816	3,655	0,067	0,148	0,299	0	0	0	0,187	0,269	0	0	2	1,61E-11	0,1042681	1,054831077	-24,85478779	-2,260789812
AT2G02515	0,276	0,125	0,517	1,115	0,013	0,11	0	0	0	0	0,276	0	0	0	1	1,61E-11	0,09273142	1,181388611	-24,85103668	-2,378047921
AT4G13420	2,358	3,044	1,682	1,026	0,076	0,187	0,496	0,086	1,486	0,338	0,072	0,084	0,223	0,249	9	1,65E-11	0,0347494	1,906962085	-24,82814267	-3,359592973
AT3G09930	1,065	1,086	0,476	0,969	0,095	0,206	0,087	0,521	0,075	0,104	0,061	0,201	0,281	0,307	5	1,66E-11	0,09930362	1,432935016	-24,82000707	-2,309573253
AT2G42530	0,426	0,484	1,109	0,089	0,071	0,154	0,258	0	0	0	0,197	0,229	0	0	2	1,68E-11	0,02773527	1,800238721	-24,81119999	-3,585050391
AT3G17120	0,66	1,73	2,395	1,01	0,76	0,238	0,553	0,094	0,085	0	0,451	0,157	0,052	0	4	1,74E-11	0,01619441	2,951992342	-24,77182245	-4,123089158
AT1G17840	2,112	1,8	4,178	0	0,259	0,626	0,226	0,09	0,082	0,084	0,384	0,29	0,172	0,123	10	1,76E-11	0,08297487	1,576303548	-24,76263824	-2,489217488
AT1G69870	1,863	2,331	3,853	1,259	0,18	0,122	0,566	1,342	0,122	0	0,187	0,218	0,566	0,892	4	1,78E-11	0,1417756	1,403548338	-24,75441872	-1,953509753
AT4G04740	1,563	2,804	4,187	1,852	0,073	1,046	0,893	0,086	0,088	0,165	0,67	0,144	0,153	0,113	9	1,79E-11	0,1375668	0,938529274	-24,74799348	-1,983645662
AT4G19070	0,516	1,335	0,623	0,04	0,11	0,429	0,34	0,164	0,293	0	0,003	0,247	0,234	0,032	4	1,87E-11	0,02751247	2,124003422	-24,70460302	-3,593115923
AT1G11850	0,282	0,345	1,349	1,471	0,034	0,264	0,046	0	0	0	0,235	0,047	0	0	2	1,87E-11	0,05571801	1,074914077	-24,70022744	-2,887451845
AT1G20200	1,467	1,751	0,096	1,45	0,126	0,207	0,136	0,094	0,192	0,09	0,079	0,191	0,141	0,137	9	1,89E-11	0,01138522	3,375007373	-24,69269446	-4,475439256
AT1G30220	1,743	0,908	3,454	2,283	0,031	0,135	0,09	0,424	0,087	0,073	0,139	0,071	0,336	0,108	6	1,92E-11	0,02691944	2,095550672	-24,67654062	-3,614906577
AT1G53160	0,525	0,355	3,827	4,992	0,056	0,219	0,079	0	0	0	0,299	0,226	0	0	2	1,97E-11	0,1323485	1,612605087	-24,6526105	-2,022316684
AT5G46795	0,579	0,631	0,434	2,229	0,028	0,066	0,097	0,102	0,339	0	0,078	0,159	0,165	0,177	4	1,97E-11	0,1026485	1,276570912	-24,65150868	-2,276444748
AT3G57710	1,056	0,385	0,323	0,02	0,11	0,273	0	0	0	0	1,056	0	0	0	1	2,04E-11	0,05913938	1,942028249	-24,61423504	-2,827858248
AT1G50280	1,578	1,12	1,164	0	0,102	0,158	0,086	0,774	0	0	0,063	1,182	0,333	0	3	2,07E-11	0,1220505	0,749461446	-24,59989467	-2,103320385
AT3G61920	0,564	0,302	2,149	2,054	0,159	0,141	0	0	0	0	0,564	0	0	0	1	2,09E-11	0,1051928	0,897524039	-24,58977117	-2,251960422
AT5G07500	0,738	0,299	1,378	0,398	0,096	0,201	0	0	0	0	0,738	0	0	0	1	2,11E-11	0,1198042	1,258411948	-24,58354637	-2,121896535
AT5G39190	0,669	0,319	0,729	2,886	0,031	0,179	0,108	0	0	0	0,121	0,548	0	0	2	2,11E-11	0,1119203	1,265187371	-24,5828354	-2,189968268
AT5G15720	1,095	0,562	1,223	0,154	0,025	0,158	0,08	0,094	0,123	0,084	0,238	0,128	0,249	0,259	5	2,20E-11	0,1268579	1,040459531	-24,53995048	-2,064687717
AT1G03930	1,416	2,186	0,386	0,44	0,669	0,251	0,098	0,094	0,111	0,102	0,076	0,041	0,07	0,149	14	2,25E-11	0,106818	2,125944795	-24,51857616	-2,236628827
AT3G13390	1,665	0,626	1,803	0,122	0,045	0,355	0,089	0,137	0	0	0,251	1,11	0,304	0	3	2,28E-11	0,10363	1,431450825	-24,50550477	-2,266928416
AT2G34820	0,876	0,379	2,562	2,878	0,007	0,283	0,088	0	0	0	0,681	0,195	0	0	2	2,30E-11	0,06206377	0,949827115	-24,49555777	-2,779592874
AT1G22015	1,197	1,321	0,802	0,94	0,093	0,222	0,144	0,117	0,096	0,093	0,098	0,1	0,059	0,2	11	2,31E-11	0,1105039	1,061015321	-24,49116339	-2,202704465
AT4G01080	1,329	0,574	2,233	2,942	0,017	0,234	0,218	0,105	0	0	0,256	0,287	0,786	0	3	2,32E-11	0,01623567	1,949977906	-24,48711456	-4,120544605
AT1G80080	1,491	0,096	0,513	0,194	0,027	0,067	0	0	0	0	1,491	0	0	0	1	2,47E-11	0,09654025	1,675434906	-24,42362412	-2,337795259
AT3G04210	1,596	0,505	1,049	1,368	0,063	0,273	0,168	0	0	0	0,629	0,967	0	0	2	2,50E-11	0,1473879	1,163907742	-24,41218209	-1,914687392
AT2G25625	0,459	0,376	1,209	1,072	0,107	0,188	0,08	0	0	0	0,101	0,358	0	0	2	2,68E-11	0,01786614	1,084448945	-24,34218089	-4,024847978
AT1G27480	1,299	0,473	0,222	0,088	0,092	0,116	0,264	0	0	0	0,401	0,898	0	0	2	2,73E-11	0,1050063	0,975247463	-24,32255105	-2,253734931
AT5G49330	1,029	1,398	5,97	2,738	0,084	0,194	0,233	0,887	0	0	0,133	0,13	0,766	0	3	2,74E-11	0,06484681	1,597402444	-24,32040986	-2,73572756
AT2G44810	1,074	0,067	10,502	4,462	0,041	0,024	0	0	0	0	1,074	0	0	0	1	2,76E-11	0,1091065	0,887688993	-24,31183273	-2,21543081
AT5G28030	0,972	1,064	4,828	1,892	0,155	0,086	0,114	0,206	0,089	0,086	0,039	0,168	0,264	0,138	9	2,78E-11	0,1141358	0,892857842	-24,30715772	-2,170366311
AT5G64490	0,564	0,435	0,074	0,391	0,068	0,365	0	0	0	0	0,564	0	0	0	1	2,78E-11	0,09890879	1,53081206	-24,30488606	-2,313557167
AT2G18370	0,351	0,765	1,252	1,124	0,057	0,268	0,439	0	0	0	0,341	0,01	0	0	2	2,79E-11	0,0810586	1,590410175	-24,30405818	-2,512582929
AT1G03630	1,206	0,52	1,638	0,435	0,047	0,13	0,094	0,086	0,085	0,08	0,057	0,099	0,538	0,356	5	2,89E-11	0,1141581	0,988196163	-24,26848695	-2,170170949
AT1G08750	1,167	2,304	0,986	0,834	0,215	0,144	0,435	0,111	0,262	0,207	0,113	0,042	0,145	0,23	10	2,94E-11	0,007997253	2,872587894	-24,25159604	-4,828657171
AT4G15720	1,851	0,618	3,787	0	0,108	0,508	0	0	0	0	1,851	0	0	0	1	2,94E-11	0,1081408	1,186737543	-24,24864033	-2,224321197
AT5G09640	1,398	1,445	0,662	0	0,058	0,189	0,102	0,154	0,093	0,099	0,131	0,146	0,077	0,123	14	2,95E-11	0,09613109	1,450148262	-24,24763984	-2,342042498
AT3G09580	1,434	0,141	0,534	0,395	0,03	0,109	0	0	0	0	1,434	0	0	0	1	3,00E-11	0,09181998	1,583898893	-24,22882823	-2,387925358
AT3G26050	1,602	1,169	0,712	0,224	0,124	0,31	0,146	0,073	0,079	0,101	0,072	0,414	0,519	0,062	8	3,03E-11	0,1398364	1,526197894	-24,21989882	-1,967282111
AT5G01015	0,315	0,315	0,026	0	0,121	0,072	0,121	0	0	0	0,073	0,242	0	0	2	3,08E-11	0,02269014	2,301942214	-24,20236811	-3,78582481
AT1G12570	1,719	1,142	2,037	0,309	0,108	0,189	0,078	0,397	0,297	0,075	0,082	0,34	0,302	0,949	5	3,09E-11	0,1305579	1,543108137	-24,19883844	-2,035938472
AT3G45090	2,154	2,006	2,052	0,895	0,223	0,151	0,082	0,489	0,584	0,189	0,153	0,299	0,082	0,393	8	3,10E-11	0,1036731	2,443909438	-24,19781292	-2,2665126
AT1G55370	0,927	0,737	0,42	0,176	0,068	0,588	0,08	0	0	0	0,238	0,689	0	0	2	3,14E-11	0,1110258	1,501940834	-24,18469678	-2,197992672
AT2G43220	1,617	0,371	0,492	0,101	0,12	0,249	0	0	0	0	1,617	0	0	0	1	3,15E-11	0,03940072	1,846851583	-24,1806968	-3,233971189
AT5G45690	0,744	0,573	1,034	2,718	0,055	0,139	0,129	0,108	0,143	0	0,289	0,083	0,115	0,257	4	3,22E-11	0,07379411	1,258687023	-24,15973191	-2,606476361
AT1G04120	4,545	1,929	2,501	0,67	0,335	0,393	0,194	0,11	0,078	0,213	2,04	0,321	0,087	0,699	12	3,24E-11	0,0080717	2,938236223	-24,15157094	-4,819391162
AT5G62920	0,561	1,266	0,676	0,182	0,053	0,358	0,084	0,08	0,089	0,604	0,151	0,077	0,078	0,071	5	3,26E-11	0,1626274	1,902908212	-24,14749196	-1,816293584
AT2G47200	0,267	0,336	0,538	0,198	0,18	0,154	0	0	0	0	0,267	0	0	0	1	3,27E-11	0,1139561	0,762941861	-24,14334211	-2,171941992
AT5G13220	0,594	1,304	2,231	1,189	0,083	0,311	0,078	0,112	0,251	0,471	0,112	0,166	0,218	0,058	5	3,33E-11	0,09150918	3,495139967	-24,12527004	-2,391315984
AT5G50840	1,215	1,848	1,029	0,472	0,046	0,178	0,09	0,098	0,096	0,099	0,292	0,068	0,109	0,068	11	3,37E-11	0,0255919	2,685978468	-24,11252022	-3,665479384
AT3G20650	1,113	2,089	0,19	7,528	0,088	0,34	0,329	0,096	0,08	0,097	0,076	0,14	0,069	0,072	13	3,38E-11	0,02029973	2,600496194	-24,11001697	-3,897147694
AT4G24140	1,497	2,422	2,179	1,283	0,128	0,156	0,388	0,087	0,455	1,21	0,272	0,365	0,329	0,206	5	3,44E-11	0,1234163	1,28304305	-24,0917104	-2,092192085
AT4G31110	2,271	0,505	0,715	0,054	0,01	0,14	0,354	0	0	0	1,033	1,238	0	0	2	3,44E-11	0,1321667	1,28072713	-24,09157627	-2,023691274
AT4G10060	2,739	3,81	1,563	0,206	0,093	0,143	0,408	1,659	0,104	0,076	0,045	0,105	0,057	0,071	20	3,46E-11	0,07923734	1,552011051	-24,08816764	-2,535307627
AT3G28510	1,593	0,248	2,793	0,959	0,131	0,115	0	0	0	0	1,593	0	0	0	1	3,46E-11	0,1713821	0,662576628	-24,08577072	-1,763859712
AT3G10870	0,831	0,764	3,623	0,351	0,059	0,149	0,089	0,066	0,402	0	0,264	0,141	0,135	0,291	4	3,48E-11	0,1058035	1,318995365	-24,08138563	-2,246171679
AT5G42070	0,495	0,714	0,089	0,032	0,075	0,13	0,344	0,165	0	0	0,206	0,246	0,043	0	3	3,49E-11	0,09011809	2,066242326	-24,07865292	-2,406634358
AT5G23060	1,164	0,762	2,095	1,151	0,102	0,169	0,083	0,1	0,151	0,08	0,216	0,246	0,193	0,142	6	3,51E-11	0,1255556	1,52317861	-24,07262371	-2,075006591
AT3G27710	1,614	0,246	7,232	0,811	0,097	0,147	0	0	0	0	1,614	0	0	0	1	3,52E-11	0,08639172	1,440417077	-24,06912085	-2,448863441
AT5G38760	0,204	0,596	0,998	1,137	0,07	0,233	0,195	0,098	0	0	0,06	0,069	0,075	0	3	3,53E-11	0,1083879	0,517769586	-24,06840723	-2,22203882
AT1G51350	2,001	1,586	0,776	2,056	0,095	0,342	0,312	0,114	0,088	0,12	0,369	0,723	0,096	0,084	9	3,53E-11	0,07440428	2,366567416	-24,06713844	-2,598241812
AT1G23350	0,48	0,169	0,942	6,763	0,067	0,1	0	0	0	0	0,48	0	0	0	1	3,56E-11	0,09589061	0,785868823	-24,05881931	-2,344547216
AT5G62080	0,288	0,562	0,518	1,02	0,044	0,201	0,316	0	0	0	0,274	0,014	0	0	2	3,59E-11	0,113039	1,119469378	-24,04964447	-2,180022387
AT1G26320	1,056	0,926	1,605	0,436	0,031	0,159	0,438	0,13	0,083	0,087	0,246	0,181	0,167	0,083	5	3,59E-11	0,1207785	1,804919353	-24,0496119	-2,113796989
AT2G28630	1,431	0,496	7,38	2,292	0,095	0,399	0	0	0	0	1,431	0	0	0	1	3,62E-11	0,1113195	1,262097967	-24,04251574	-2,195350834
AT2G38900	0,222	0,599	0,317	0,045	0,052	0,16	0,386	0	0	0	0,028	0,194	0	0	2	3,72E-11	0,08863633	0,774105292	-24,01451936	-2,42321346
AT4G25950	0,327	0,256	3,074	0,92	0,01	0,061	0,11	0,075	0	0	0,088	0,101	0,138	0	3	3,79E-11	0,03487899	0,404526346	-23,99574235	-3,355870637
AT3G57510	1,296	1,308	2,824	0,749	0,098	0,207	0,19	0,085	0,146	0,113	0,255	0,132	0,171	0,021	9	3,80E-11	0,1842051	0,866911493	-23,9932926	-1,691705468
AT5G66630	2,109	1,165	0,642	3,708	0,071	0,229	0,084	0,094	0,11	0,075	0,646	0,388	0,133	0,072	10	3,89E-11	0,1445592	0,75270799	-23,96892927	-1,934066167
AT5G11550	0,945	0,293	0,235	3,028	0,098	0,193	0	0	0	0	0,945	0	0	0	1	3,99E-11	0,09740304	1,571496596	-23,94425289	-2,328897857
AT5G22555	0,288	0,751	3,94	1,084	0,027	0,163	0,231	0,33	0	0	0,103	0,066	0,119	0	3	4,01E-11	0,09898119	0,822578172	-23,93968418	-2,312825447
AT1G10060	0,93	1,939	0,757	0,983	0,205	0,452	0,151	0,441	0,085	0,086	0,057	0,074	0,175	0,177	10	4,02E-11	0,1409145	1,541979437	-23,93675892	-1,959601956
AT5G57520	0,453	0,262	6,413	3,638	0,049	0,211	0	0	0	0	0,453	0	0	0	1	4,06E-11	0,1757493	1,246129175	-23,92734271	-1,738696731
AT1G60590	1,623	1,178	7,735	0,686	0,102	0,255	0,379	0,086	0,095	0,091	0,42	0,132	0,231	0,045	7	4,17E-11	0,1710135	1,072923388	-23,90090327	-1,766012778
AT5G52390	0,588	0,741	7,685	0,798	0,09	0,344	0,22	0,087	0	0	0,067	0,33	0,191	0	3	4,29E-11	0,1036651	1,547536669	-23,87151033	-2,266589768
AT1G77090	0,783	0,743	0,586	6,917	0,046	0,178	0,212	0,085	0,118	0,106	0,274	0,104	0,112	0,228	5	4,36E-11	0,02145029	2,012936989	-23,85543819	-3,842017114
AT4G23260	1,74	0,732	1,209	0,397	0,078	0,104	0,115	0,108	0,086	0,075	0,602	0,122	0,101	0,211	7	4,40E-11	0,1245555	1,125106985	-23,84696376	-2,083003879
AT1G66210	2,28	0,875	1,753	8,016	0,132	0,105	0,092	0,099	0,109	0,088	0,117	0,092	0,098	0,818	8	4,42E-11	0,1262699	1,354930524	-23,84250857	-2,069333599
AT1G55560	1,65	0,682	1,118	1,461	0,126	0,15	0,318	0,088	0	0	0,245	1,107	0,298	0	3	4,48E-11	0,1173298	0,506609739	-23,82835683	-2,142766506
AT2G33850	0,804	0,184	2,26	1,673	0,024	0,158	0	0	0	0	0,804	0	0	0	1	4,50E-11	0,1586966	0,911992694	-23,82487142	-1,840761076
AT1G09770	2,535	0,985	0,177	0,01	0,16	0,237	0,266	0,233	0,09	0	0,177	1,719	0,282	0,357	4	4,62E-11	0,01426237	3,075512348	-23,79847778	-4,250130679
AT1G63150	1,89	0,294	0,394	0,285	0,002	0,154	0,136	0	0	0	1,89	0	0	0	2	4,68E-11	0,1556091	1,004525341	-23,784135	-1,860408186
AT2G27420	1,047	0,424	2,213	0,459	0,094	0,166	0,163	0	0	0	0,448	0,599	0	0	2	4,81E-11	0,09261261	1,401987516	-23,75852761	-2,379329969
AT1G54550	1,089	0,247	1,23	0,663	0,037	0,208	0	0	0	0	1,089	0	0	0	1	4,95E-11	0,07640136	1,614236675	-23,72983017	-2,571754782
AT5G25980	1,404	1,56	4,753	0,417	0,002	0,452	0,098	0,167	0,086	0,094	0,207	0,061	0,062	0,076	12	5,02E-11	0,1759593	1,346065208	-23,71578548	-1,737502561
AT5G53710	0,345	0,191	0,828	2,642	0,04	0,149	0	0	0	0	0,345	0	0	0	1	5,06E-11	0,09363647	1,726256241	-23,70777117	-2,368335335
AT5G42955	0,381	0,102	1,275	0,487	0,078	0,022	0	0	0	0	0,381	0	0	0	1	5,12E-11	0,1936068	1,13836052	-23,69587649	-1,641925981
AT5G14130	0,993	0,976	1,089	0	0,038	0,762	0,097	0,079	0	0	0,231	0,192	0,57	0	3	5,14E-11	0,175006	1,426934052	-23,69048413	-1,74293502
AT5G12420	1,443	0,985	1,238	0,326	0,025	0,253	0,231	0,086	0,14	0,088	0,174	0,585	0,067	0,113	7	5,15E-11	0,1223317	1,212827008	-23,68965467	-2,101019071
AT2G22660	1,761	1,913	0,447	5,359	0,086	1,036	0,242	0,083	0,089	0,092	0,164	0,121	0,255	0,456	8	5,16E-11	0,03160181	3,297914539	-23,68760895	-3,454540882
AT3G59845	1,041	0,55	1,329	0,047	0,049	0,175	0,073	0,084	0,093	0,078	0,24	0,178	0,167	0,083	5	5,24E-11	0,1175647	1,142938048	-23,67296813	-2,140766459
AT2G23260	1,371	0,14	1,776	0,804	0,022	0,116	0	0	0	0	1,371	0	0	0	1	5,34E-11	0,1402305	1,115279796	-23,65403131	-1,964467782
AT4G27160	0,495	0,273	1,721	1,033	0,039	0,232	0	0	0	0	0,495	0	0	0	1	5,38E-11	0,1584953	0,965374704	-23,64577218	-1,842030339
AT1G75040	0,72	0,518	2,32	1,148	0,05	0,208	0,259	0	0	0	0,049	0,671	0	0	2	5,42E-11	0,131288	1,213179081	-23,6389378	-2,030361896
AT1G01750	0,423	0,522	1,127	0,556	0,161	0,183	0,102	0,076	0	0	0,003	0,266	0,154	0	3	5,43E-11	0,1512248	2,456782189	-23,63592633	-1,888987808
AT1G69230	0,333	1,023	0,268	0,182	0,091	0,189	0,53	0,211	0	0	0,252	0,081	0	0	3	5,61E-11	0,1514603	1,096070159	-23,60440219	-1,887431735
AT3G01550	1,152	1,045	0,573	0,142	0,152	0,133	0,112	0,069	0,109	0,102	0,297	0,123	0,153	0,086	9	5,74E-11	0,09140032	1,523855676	-23,581842	-2,392506299
AT1G67860	0,237	0,222	1,026	1,449	0,086	0,134	0	0	0	0	0,237	0	0	0	1	5,74E-11	0,07755722	0,877369077	-23,58034914	-2,556739292
AT2G35370	0,498	0,619	0,259	0,384	0,136	0,167	0,08	0,147	0,09	0	0,109	0,089	0,171	0,129	4	5,85E-11	0,09923851	1,308127269	-23,5621807	-2,310229134
AT3G02380	1,044	0,407	0,366	1,905	0,068	0,194	0,144	0	0	0	0,684	0,36	0	0	2	5,91E-11	0,1100884	1,33841174	-23,55249433	-2,2064716
AT5G39130	0,669	0,269	0,734	2,016	0,025	0,135	0,108	0	0	0	0,121	0,548	0	0	2	5,96E-11	0,1595434	0,275441981	-23,54270653	-1,835439293
AT2G42140	0,519	0,332	2,842	1,011	0,044	0,286	0	0	0	0	0,519	0	0	0	1	6,00E-11	0,1723246	0,831670073	-23,53613287	-1,758375371
AT5G39860	0,279	0,76	5,992	1,899	0,271	0,151	0,337	0	0	0	0,126	0,153	0	0	2	6,04E-11	0,0634061	1,64983241	-23,52975092	-2,758195208
AT3G57920	1,065	0,59	1,134	0,353	0,122	0,128	0,263	0,077	0	0	0,314	0,143	0,608	0	3	6,09E-11	0,08130728	1,637103703	-23,52102321	-2,509519722
AT3G61950	1,077	0,827	0,972	0,324	0,114	0,116	0,418	0,073	0,107	0	0,033	0,594	0,369	0,081	4	6,11E-11	0,1844804	1,092947771	-23,51856523	-1,690212054
AT3G21090	2,076	1,526	4,112	1,464	0,105	0,058	0,453	0,367	0,118	0,114	0,232	0,08	0,462	0,123	9	6,12E-11	0,1735267	1,335563506	-23,5173716	-1,751423801
AT1G66120	1,719	0,466	2,389	0,157	0,018	0,114	0,233	0,101	0	0	0,198	0,854	0,667	0	3	6,21E-11	0,09534373	0,963141921	-23,50161367	-2,350266707
AT1G15040	1,188	0,566	0,881	0	0,059	0,415	0,091	0	0	0	0,921	0,267	0	0	2	6,30E-11	0,1425092	1,556131734	-23,48760643	-1,94834872
AT2G35150	0,972	0,193	0,783	0,239	0,019	0,172	0	0	0	0	0,972	0	0	0	1	6,33E-11	0,1443504	1,266537149	-23,48303706	-1,935511602
AT5G52570	0,912	1,665	1,072	0	0,092	0,506	0,085	0,318	0,094	0,331	0,372	0,06	0,072	0,135	7	6,46E-11	0,05488406	2,104277686	-23,46219575	-2,902532319
AT5G06580	1,704	3,548	0,106	0,247	0,065	0,197	0,084	0,094	0,171	0,119	0,254	0,103	0,101	0,049	18	6,48E-11	0,007642569	2,297309797	-23,4604868	-4,874021476
AT1G69550	2,112	0,664	4,2	0	0,18	0,308	0,077	0,099	0	0	0,671	1,105	0,336	0	3	6,51E-11	0,1092022	1,211246875	-23,45479154	-2,214554069
AT5G20935	0,327	0,224	0,273	0	0,015	0,075	0,133	0	0	0	0,212	0,115	0	0	2	6,57E-11	0,1566603	1,155653637	-23,44645841	-1,853675512
AT5G67060	0,726	0,397	4,931	0,845	0,147	0,248	0	0	0	0	0,726	0	0	0	1	6,57E-11	0,1474846	1,268517592	-23,44599556	-1,914031515
AT5G60500	0,816	0,213	2,055	0,877	0,057	0,154	0	0	0	0	0,816	0	0	0	1	6,74E-11	0,1854256	0,633546433	-23,41990929	-1,685101556
AT3G62640	0,333	0,279	1,569	1,094	0,056	0,221	0	0	0	0	0,333	0	0	0	1	6,88E-11	0,1362783	1,148307836	-23,39966884	-1,993056161
AT2G45110	0,78	1,059	1,413	2,279	0,073	0,101	0,119	0,404	0,363	0	0,151	0,113	0,194	0,322	4	7,02E-11	0,1680138	0,718623476	-23,37920226	-1,78370916
AT5G47330	0,945	0,772	1,834	0,685	0,063	0,11	0,148	0,097	0,101	0,084	0,185	0,127	0,114	0,066	7	7,09E-11	0,1572467	1,379362097	-23,37042919	-1,849939369
AT5G20330	1,038	0,514	2,493	1,675	0,058	0,454	0	0	0	0	1,038	0	0	0	1	7,19E-11	0,1486981	1,439321986	-23,35510597	-1,905837203
AT2G19070	1,356	0,592	0,772	0	0,026	0,146	0,419	0	0	0	0,964	0,392	0	0	2	7,20E-11	0,1282929	1,40367183	-23,35443736	-2,053439348
AT2G45600	0,99	0,375	0,6	0,511	0,21	0,163	0	0	0	0	0,99	0	0	0	1	7,22E-11	0,1185363	1,204589112	-23,35194623	-2,132536036
AT2G02140	0,222	0,497	2,534	1,239	0,047	0,255	0,194	0	0	0	0,064	0,158	0	0	2	7,22E-11	0,137815	1,354371613	-23,35123127	-1,981843073
AT4G39235	0,261	1,017	0,325	0	0,103	0,291	0,361	0,261	0	0	0,165	0,096	0	0	3	7,67E-11	0,1048517	1,907134148	-23,29089649	-2,255208308
AT4G21750	2,289	2,38	9,625	0,502	0,255	0,403	0,65	0,092	0,303	0,092	0,236	0,118	0,657	0,102	11	7,77E-11	0,1081444	1,618075537	-23,27853221	-2,224287908
AT5G58310	0,792	0,813	1,428	0	0,076	0,646	0,09	0	0	0	0,51	0,282	0	0	2	7,92E-11	0,1252244	1,434449274	-23,25885317	-2,077647951
AT2G04675	0,204	0,96	1,493	1,4	0,126	0,158	0,673	0	0	0	0,204	0	0	0	2	7,95E-11	0,1511077	1,123954415	-23,25557811	-1,889762451
AT1G02190	1,884	1,048	0,434	0,768	0,074	0,213	0,072	0,084	0,296	0,124	0,517	0,22	0,391	0,108	7	8,00E-11	0,2012796	1,047518961	-23,24959666	-1,603060293
AT3G04290	1,101	1,866	3,927	2,24	0,066	0,295	0,092	0,422	0,403	0,59	0,241	0,128	0,243	0,253	5	8,26E-11	0,157619	1,271971575	-23,21710381	-1,84757455
AT2G22510	0,375	0,358	2,308	4,275	0,056	0,3	0	0	0	0	0,375	0	0	0	1	8,33E-11	0,1537942	1,30098456	-23,20822785	-1,872139934
AT1G70270	0,261	0,2	4,95	1,033	0,026	0,172	0	0	0	0	0,261	0	0	0	1	8,33E-11	0,1648618	1,160648142	-23,20809405	-1,802647732
AT3G27430	0,804	2,022	2,216	0,213	0,116	0,305	0,276	0,498	0,133	0,077	0,144	0,142	0,097	0,07	9	8,34E-11	0,01383433	3,344133073	-23,20684273	-4,280602095
AT5G19880	0,99	1,102	1,64	1,389	0,063	0,193	0,552	0,185	0,11	0	0,21	0,198	0,166	0,416	4	8,42E-11	0,1772973	0,7713543	-23,1979667	-1,729927294
AT1G29500	0,408	0,247	0,808	0,71	0,079	0,166	0	0	0	0	0,408	0	0	0	1	8,44E-11	0,1343638	0,445628399	-23,19506208	-2,007204232
AT4G39130	0,456	0,279	0,479	0,211	0,007	0,064	0,207	0	0	0	0,27	0,186	0	0	2	8,50E-11	0,1025141	1,19488657	-23,18863307	-2,277754929
AT1G33960	1,062	1,174	7,067	0,979	0,043	0,299	0,262	0,302	0,089	0,092	0,301	0,278	0,165	0,132	6	8,57E-11	0,1550451	0,660073128	-23,17967973	-1,864039237
AT2G30750	1,512	0,504	4,357	0,804	0,023	0,087	0,173	0,106	0,116	0	0,405	0,492	0,285	0,33	4	8,80E-11	0,1989013	0,818006533	-23,15421444	-1,614946557
AT4G26010	0,933	0,416	0,765	0,072	0,059	0,252	0,104	0	0	0	0,201	0,732	0	0	2	8,81E-11	0,20279	2,55352947	-23,15237561	-1,595584318
AT3G25165	0,225	0,329	1,858	1,273	0,066	0,261	0	0	0	0	0,225	0	0	0	1	8,86E-11	0,1566438	1,237470674	-23,14735076	-1,853780841
AT1G51520	1,245	1,656	1,837	0,267	0,101	0,697	0,2	0,123	0,087	0,094	0,716	0,147	0,18	0,104	9	8,91E-11	0,1418889	1,475267875	-23,14128176	-1,952710922
AT2G43700	1,977	0,378	1,907	1,118	0,032	0,344	0	0	0	0	1,977	0	0	0	1	8,95E-11	0,1011706	1,670397941	-23,13702598	-2,290947078
AT3G01850	0,678	1,371	0,7	1,355	0,049	0,324	0,376	0,108	0,099	0,068	0,114	0,005	0,063	0,107	9	8,98E-11	0,05658872	1,99176506	-23,13288429	-2,871945607
AT4G36430	0,996	0,493	0,892	0,166	0,048	0,169	0,081	0,077	0,119	0	0,225	0,192	0,166	0,413	4	9,08E-11	0,1351486	1,686750822	-23,12238154	-2,001380365
AT4G13260	1,248	1,124	6,972	10,105	0,372	0,221	0,298	0,103	0,131	0	0,678	0,249	0,123	0,198	4	9,10E-11	0,01328967	2,118926273	-23,12005085	-4,320768237
AT4G16990	1,707	3,714	2,323	1,491	0,019	1,235	0,485	0,098	0,122	0,327	0,458	0,821	0,109	0,104	7	9,23E-11	0,21972	1,098237109	-23,10642876	-1,515401271
AT5G56920	0,684	0,336	0,694	1,977	0,103	0,149	0,083	0	0	0	0,183	0,501	0	0	2	9,25E-11	0,1177276	1,343079351	-23,10435186	-2,139381798
AT3G55130	2,178	0,335	2,382	2,408	0,101	0,232	0	0	0	0	2,178	0	0	0	1	9,26E-11	0,08925692	1,547895607	-23,10322292	-2,416236326
AT3G02885	0,294	0,655	1,991	0,822	0,04	0,218	0,161	0,236	0	0	0,078	0,034	0,182	0	3	9,32E-11	0,05780774	1,883903484	-23,09630805	-2,850632602
AT1G77110	1,713	2,087	3,738	0,848	0,05	0,194	0,266	0,712	0,104	0,076	0,431	0,632	0,262	0,086	7	9,45E-11	0,07511147	1,861556444	-23,08252869	-2,588782002
AT2G31955	1,173	1,274	1,124	0,119	0,1	0,325	0,212	0,098	0,096	0,175	0,066	0,594	0,168	0,192	7	9,75E-11	0,1898465	1,277850428	-23,05085945	-1,661539428
AT4G28780	1,104	0,931	1,874	0,681	0,057	0,419	0,081	0,199	0,107	0,07	0,247	0,128	0,24	0,256	5	9,83E-11	0,1503265	1,022377844	-23,04285458	-1,894945684
AT5G04610	1,305	0,036	0,187	0	0,011	0,023	0	0	0	0	1,305	0	0	0	1	9,89E-11	0,02382447	2,200065136	-23,03725198	-3,737042075
AT4G16410	0,558	0,349	0,076	0	0,014	0,333	0	0	0	0	0,558	0	0	0	1	1,01E-10	0,1432502	1,872561424	-23,01406367	-1,943162527
AT4G02720	1,269	0,295	0,138	1,516	0,052	0,241	0	0	0	0	1,269	0	0	0	1	1,02E-10	0,020264	2,83531897	-23,00507623	-3,898909366
AT5G22430	0,519	0,626	1,205	0,19	0,121	0,288	0,216	0	0	0	0,136	0,383	0	0	2	1,06E-10	0,1724735	0,943375962	-22,9628874	-1,757511678
AT3G14520	1,818	0,768	0,779	3,609	0,089	0,119	0,092	0,113	0,085	0,096	0,255	0,271	0,385	0,219	7	1,13E-10	0,1598149	0,7472171	-22,89997804	-1,833739008
AT3G60730	1,56	0,824	1,119	0	0,064	0,046	0,167	0,085	0,097	0,367	0,454	0,414	0,192	0,132	5	1,16E-10	0,1774098	0,938897532	-22,87366046	-1,729292968
AT3G03830	0,279	0,226	0,584	2,761	0,09	0,134	0	0	0	0	0,279	0	0	0	1	1,17E-10	0,1522574	0,80927515	-22,87157654	-1,882182769
AT3G18870	0,825	0,299	0,235	0	0,003	0,294	0	0	0	0	0,825	0	0	0	1	1,17E-10	0,1839455	1,312630782	-22,86921221	-1,693115761
AT5G40350	0,645	1,944	4,007	3,866	0,187	0,156	0,799	0,802	0	0	0,148	0,13	0,367	0	3	1,18E-10	0,08879059	1,022902068	-22,86450704	-2,421474603
AT3G47430	0,684	0,412	5,484	0,233	0,1	0,099	0,212	0	0	0	0,188	0,496	0	0	2	1,18E-10	0,1352858	1,329560052	-22,86271729	-2,000365701
AT1G29090	1,068	0,402	4,632	4,309	0,066	0,119	0,216	0	0	0	0,481	0,587	0	0	2	1,19E-10	0,1264164	1,334841839	-22,85582296	-2,068174059
AT3G57260	1,02	0,323	1,378	1,266	0,036	0,191	0,095	0	0	0	0,085	0,935	0	0	2	1,20E-10	0,1130106	1,169998044	-22,84464917	-2,180273659
AT3G27810	0,681	2,207	5,22	4,815	0,174	0,214	0,519	1,3	0	0	0,157	0,13	0,394	0	3	1,20E-10	0,1931698	1,002179566	-22,84377774	-1,644185684
AT4G24540	0,663	2,386	1,832	0,957	0,138	0,189	0,233	0,715	0,268	0,467	0,182	0,082	0,062	0,1	9	1,21E-10	0,1738615	1,378488018	-22,83820607	-1,749496274
AT4G17785	1,083	0,715	5,554	0,18	0,063	0,231	0,336	0,085	0	0	0,266	0,78	0,037	0	3	1,22E-10	0,1420273	1,442822943	-22,82744279	-1,951735986
AT3G20060	0,546	1,058	0,235	0,433	0,153	0,092	0,422	0,084	0,109	0,103	0,119	0,028	0,228	0,064	6	1,25E-10	0,02413216	3,106785088	-22,80413239	-3,724209888
AT2G42200	1,128	1,096	3,213	0,577	0,193	0,178	0,648	0,077	0	0	0,359	0,146	0,623	0	3	1,31E-10	0,1256428	1,348871828	-22,75906415	-2,074312319
AT4G39753	1,173	0,161	0,534	0,311	0,012	0,147	0	0	0	0	1,173	0	0	0	1	1,31E-10	0,1891953	1,176573436	-22,75520871	-1,664975464
AT2G46960	1,212	0,649	1,587	0,435	0,143	0,245	0,097	0,086	0,079	0	0,156	0,257	0,364	0,435	4	1,35E-10	0,1824203	1,42141949	-22,72694335	-1,701441914
AT3G56000	1,608	0,858	2,897	0,096	0,109	0,132	0,086	0,109	0,089	0,086	0,315	0,099	0,262	0,111	8	1,40E-10	0,05814456	2,239197686	-22,68934369	-2,844822956
AT5G64770	0,24	0,518	2,435	0,808	0,038	0,313	0,166	0	0	0	0,076	0,164	0	0	2	1,41E-10	0,2433849	0,815642572	-22,68505448	-1,413111138
AT1G11590	1,575	0,523	1,769	3,586	0,053	0,056	0,306	0,108	0	0	0,624	0,265	0,686	0	3	1,42E-10	0,06619901	0,66478734	-22,67798174	-2,715089771
AT5G12180	1,587	0,986	2,063	0,936	0,111	0,272	0,127	0,105	0,078	0,083	0,682	0,144	0,153	0,116	7	1,45E-10	0,1519372	0,944118506	-22,65416117	-1,884288001
AT3G20190	2,04	0,407	1,103	0,191	0,052	0,177	0,1	0,078	0	0	0,727	0,648	0,665	0	3	1,47E-10	0,09820443	0,974621418	-22,64190436	-2,320703953
AT5G40645	0,222	0,468	0,432	0	0,088	0,126	0,124	0,13	0	0	0,009	0,189	0,024	0	3	1,47E-10	0,1987528	0,964286531	-22,63943885	-1,615693437
AT4G27170	0,501	0,187	1,033	0,577	0,04	0,145	0	0	0	0	0,501	0	0	0	1	1,57E-10	0,1385885	0,634210388	-22,57339664	-1,976246168
AT1G10585	0,546	0,633	6,909	0,22	0,03	0,157	0,354	0,092	0	0	0,138	0,318	0,09	0	3	1,72E-10	0,222333	0,807815554	-22,4807723	-1,503579021
AT2G46360	0,294	0,234	1,121	4,775	0,018	0,214	0	0	0	0	0,294	0	0	0	1	1,73E-10	0,2050313	0,899577078	-22,47809086	-1,584592629
AT2G41590	1,104	0,542	0,272	0,431	0,239	0,301	0	0	0	0	1,104	0	0	0	1	1,75E-10	0,09070787	1,291077321	-22,46382092	-2,400111156
AT1G25340	0,852	0,466	2,983	2,712	0,128	0,126	0,131	0,081	0	0	0,151	0,13	0,571	0	3	1,77E-10	0,0896851	1,337513946	-22,45424954	-2,411450633
AT1G19670	0,975	0,389	0,485	0,958	0,05	0,184	0,154	0	0	0	0,27	0,705	0	0	2	1,77E-10	0,1677259	1,377378032	-22,45318749	-1,78542418
AT5G54070	0,996	0,341	1,837	0,03	0,034	0,226	0,08	0	0	0	0,39	0,606	0	0	2	1,89E-10	0,1309156	1,193834472	-22,38908523	-2,033202438
AT1G68875	0,462	0,251	2,352	1,701	0,026	0,223	0	0	0	0	0,462	0	0	0	1	1,90E-10	0,1995589	0,650692869	-22,3861963	-1,611645848
AT1G31580	0,288	0,529	2,009	0,972	0,126	0,276	0,126	0	0	0	0,106	0,182	0	0	2	1,92E-10	0,1416379	1,350587313	-22,37327786	-1,954481478
AT3G29670	1,356	0,123	3,851	2,092	0,079	0,042	0	0	0	0	1,356	0	0	0	1	1,93E-10	0,1822753	1,267411237	-22,36917118	-1,702237097
AT2G39330	1,38	0,875	1,791	1,079	0,043	0,19	0,232	0,204	0,111	0,095	0,201	0,468	0,456	0,255	5	2,05E-10	0,1712082	1,240171026	-22,30757708	-1,764874919
AT3G58450	0,615	0,538	0,753	0,029	0,029	0,096	0,105	0,217	0,092	0	0,268	0,11	0,119	0,118	4	2,22E-10	0,1261237	1,087651207	-22,23044639	-2,070492108
AT2G20595	0,21	0,301	2,947	2,323	0,063	0,145	0,092	0	0	0	0,194	0,016	0	0	2	2,36E-10	0,1228198	1,426058216	-22,16715541	-2,097037038
AT5G15800	0,756	2,321	2,203	0	0,385	0,516	0,852	0,091	0,09	0,091	0,185	0,082	0,062	0,1	7	2,57E-10	0,1054033	1,174329661	-22,08367805	-2,249961334
AT3G59530	1,212	0,75	0,037	0,417	0,144	0,096	0,265	0,087	0,085	0,074	0,377	0,285	0,168	0,382	5	2,74E-10	0,05429937	2,067483851	-22,01897169	-2,913242654
AT1G68380	1,179	0,446	5,376	1,1	0,068	0,094	0,283	0	0	0	0,54	0,639	0	0	2	2,96E-10	0,1560909	1,583105979	-21,93904405	-1,857316749
AT5G22390	0,609	0,525	3,467	8,02	0,257	0,266	0	0	0	0	0,609	0	0	0	1	3,03E-10	0,1507117	0,991239099	-21,91874614	-1,892386539
AT4G23290	1,803	1,244	1,185	0,267	0,114	0,171	0,13	0,29	0,1	0,077	0,222	0,325	0,132	0,063	9	3,03E-10	0,1211718	0,823692932	-21,91721109	-2,110545906
AT4G32980	1,422	1,901	2,186	0,397	0,698	0,142	0,152	0,318	0,093	0,093	0,849	0,344	0,061	0,168	6	3,07E-10	0,1600255	1,149309913	-21,9055326	-1,832422101
AT1G48930	1,884	1,135	1,147	0,02	0,073	0,138	0,405	0,1	0,093	0,087	0,213	0,414	0,087	0,165	8	3,18E-10	0,1529204	2,175114385	-21,8674809	-1,877837754
AT1G77270	2,049	1,402	0,821	0,24	0,252	0,159	0,311	0,106	0,38	0,195	1,671	0,226	0,083	0,069	5	3,21E-10	0,152719	1,450947439	-21,85902781	-1,879155648
AT5G58782	0,87	0,448	0,486	0,812	0,033	0,158	0,093	0,081	0,084	0	0,107	0,25	0,068	0,445	4	3,54E-10	0,117839	1,307503718	-21,76145842	-2,138435993
AT4G10850	0,777	1,206	10,856	1,92	0,069	0,261	0,091	0,402	0,203	0,182	0,049	0,037	0,382	0,12	5	3,62E-10	0,153739	1,218973724	-21,74014488	-1,87249892
AT1G52770	1,365	0,531	3,096	0,909	0,169	0,187	0,174	0	0	0	0,756	0,609	0	0	2	3,70E-10	0,1734007	1,089865451	-21,71801851	-1,752150178
AT3G13672	0,651	1,166	0,399	0	0,034	0,978	0,072	0,082	0	0	0,099	0,21	0,342	0	3	3,81E-10	0,2876992	1,170295562	-21,68730563	-1,245839789
AT2G39250	0,978	1,21	0,974	1,059	0,141	0,123	0,083	0,143	0,137	0,096	0,377	0,026	0,031	0,088	7	3,97E-10	0,10237	1,010621004	-21,64749399	-2,279161578
AT2G41850	1,302	0,955	3,183	0,366	0,101	0,012	0,099	0,085	0,128	0,094	0,255	0,132	0,171	0,021	9	4,16E-10	0,1009294	1,34743153	-21,59958181	-2,293334016
AT2G35380	1,011	0,381	0,384	0,387	0,033	0,034	0,21	0,104	0	0	0,225	0,192	0,594	0	3	4,31E-10	0,1902838	1,07945176	-21,56378837	-1,659238637
AT4G40090	0,264	0,465	1,67	0,121	0,067	0,396	0	0	0	0	0,264	0	0	0	1	4,44E-10	0,2258725	2,098991771	-21,53441285	-1,487784598
AT1G66020	1,797	0,836	1,498	2,964	0,022	0,187	0,078	0,093	0,099	0,081	0,234	0,277	0,379	0,222	7	4,65E-10	0,2425759	1,163259729	-21,48798743	-1,416440628
AT3G21310	1,152	0,711	1,001	0,256	0,288	0,14	0,088	0,107	0,087	0	0,513	0,639	0	0	4	4,66E-10	0,07669655	1,727056408	-21,48628413	-2,567898552
AT5G26790	0,207	0,313	0,975	1,613	0,058	0,253	0	0	0	0	0,207	0	0	0	1	4,81E-10	0,1276109	1,59969538	-21,45535948	-2,058769489
AT3G07850	1,335	0,646	0,353	1,982	0,088	0,265	0,096	0,09	0,108	0	0,261	0,309	0,516	0,249	4	5,15E-10	0,1023921	0,933232539	-21,38617464	-2,278945718
AT5G13730	1,26	0,878	1,472	0	0,089	0,434	0,106	0,185	0,065	0	0,408	0,363	0,201	0,288	4	5,97E-10	0,2100323	1,086744453	-21,23886249	-1,560493951
AT2G15780	0,774	0,392	3,034	1,331	0,039	0,089	0,263	0	0	0	0,523	0,251	0	0	2	6,32E-10	0,1335067	0,767082508	-21,1822216	-2,013603615
AT3G51590	0,36	0,651	1,719	2,385	0,02	0,162	0,468	0	0	0	0,341	0,019	0	0	2	6,74E-10	0,1940305	1,320950208	-21,11772053	-1,639739916
AT1G27740	0,777	0,617	5,615	1,344	0,064	0,274	0,092	0,089	0,099	0	0,354	0,195	0,132	0,096	4	6,90E-10	0,2066648	1,534884037	-21,09386397	-1,576657122
AT1G66390	0,75	0,834	5,467	5,035	0,094	0,139	0,518	0,083	0	0	0,121	0,13	0,499	0	3	7,00E-10	0,092092	1,13922158	-21,08048036	-2,384967202
AT3G45140	2,691	1,252	7,888	1,827	0,026	0,118	0,33	0,105	0,336	0,087	0,352	0,813	0,086	0,111	7	7,85E-10	0,1781414	1,156511909	-20,96497161	-1,725177662
AT1G22990	0,459	0,579	3,245	3,202	0,055	0,156	0,089	0,279	0	0	0,087	0,076	0,296	0	3	8,81E-10	0,2237556	1,136335726	-20,84955393	-1,497200894
AT1G13650	0,846	0,815	1,074	0,633	0,598	0,133	0,083	0	0	0	0,488	0,358	0	0	2	9,00E-10	0,1063175	0,898685907	-20,8282351	-2,241325379
AT3G25820	1,803	1,121	0,821	2,378	0,031	0,119	0,126	0,097	0,094	0,466	0,21	0,277	0,382	0,219	7	1,06E-09	0,2116922	1,132799296	-20,66856366	-1,552621946
AT5G44550	0,594	0,74	2,771	0,229	0,033	0,224	0,089	0,394	0	0	0,212	0,124	0,258	0	3	1,18E-09	0,1203606	1,150349217	-20,5598086	-2,117263042
AT2G45560	1,539	0,92	1,283	0,398	0,155	0,338	0,147	0,28	0	0	0,395	0,523	0,621	0	3	1,28E-09	0,1247053	1,079738668	-20,4745021	-2,081801925
AT4G08700	1,086	0,52	0,284	0,247	0,171	0,144	0,204	0	0	0	0,004	1,082	0	0	2	1,69E-09	0,09657782	1,306860501	-20,19604161	-2,337406171
AT5G39210	0,471	0,437	2,217	1,716	0,037	0,1	0,102	0,198	0	0	0,055	0,143	0,273	0	3	1,76E-09	0,1424048	0,828659763	-20,15722275	-1,949081573
AT1G70920	0,621	1,919	1,4	4,475	0,085	0,159	0,089	0,134	1,453	0	0,076	0,203	0,08	0,262	4	2,17E-09	0,2835751	0,9963269	-19,94957607	-1,260278288
AT4G16980	0,495	0,34	1,158	2,323	0,108	0,23	0	0	0	0	0,495	0	0	0	1	4,42E-09	0,1600059	1,050899832	-19,23616891	-1,832544589
AT1G05580	2,604	0,833	0,45	1,176	0,105	0,129	0,085	0,221	0,294	0	0,255	0,457	0,542	1,35	4	2,98E-06	0,07619743	0,944724059	-12,72456525	-2,574427544
AT4G31720	0,405	1,99	4,745	0,99	0,189	0,27	0,451	0,097	0,402	0,186	0,093	0,065	0,063	0,052	7	2,82E-05	0,002414682	3,158592902	-10,4763049	-6,026187678
AT4G33720	0,492	0,29	0,976	1,565	0,06	0,228	0	0	0	0	0,492	0	0	0	1	8,65E-05	0,08579804	0,945614482	-9,355500604	-2,455759117
AT3G58070	0,762	0,28	2,652	6,937	0,047	0,231	0	0	0	0	0,762	0	0	0	1	0,000100248	0,072408583	1,867624706	-9,20786444	-2,625430444
AT5G05780	0,927	1,833	0,878	2,08	0,128	0,315	0,399	0,084	0,185	0,094	0,187	0,093	0,082	0,097	10	0,000110633	0,012619087	3,462480072	-9,109289429	-4,372544762
AT5G52200	0,576	1,536	0,241	0,096	0,03	0,178	0,89	0,343	0,096	0	0,017	0,113	0,195	0,251	4	0,000116953	0,008474033	3,147283102	-9,053739268	-4,770748792
AT5G11050	1,272	0,471	1,17	6,284	0,051	0,198	0,143	0,079	0	0	0,341	0,127	0,804	0	3	0,000118338	0,021122083	2,12252815	-9,041969847	-3,857436189
AT5G43010	1,2	1,557	0,628	1,176	0,119	0,184	0,324	0,098	0,097	0,154	0,103	0,12	0,137	0,162	10	0,000163756	0,023775696	3,057598552	-8,717135486	-3,73909138
AT5G53530	0,909	1,613	0,722	0,062	0,134	0,231	0,272	0,101	0,099	0,091	0,003	0,075	0,075	0,073	12	0,000206636	0,013037095	2,946277897	-8,484551767	-4,339956493
AT1G56150	0,333	0,2	3,424	4,445	0,024	0,174	0	0	0	0	0,333	0	0	0	1	0,000225643	0,062408934	1,642830227	-8,39655601	-2,774046841
AT5G46240	2,034	1,131	8,588	0,521	0,168	0,085	0,156	0,085	0,096	0,155	0,179	0,216	0,156	0,058	9	0,000230804	0,092715167	0,537166961	-8,373943859	-2,378223206
AT4G37710	0,372	0,243	1,437	0,219	0,105	0,136	0	0	0	0	0,372	0	0	0	1	0,000240061	0,212172355	3,018703034	-8,334619166	-1,550356341
AT2G14850	0,876	0,823	3,125	0,25	0,176	0,294	0,351	0	0	0	0,876	0	0	0	2	0,000262112	0,015632301	2,316008185	-8,246739428	-4,158415941
AT1G48000	0,732	1,55	5,031	3,345	0,082	0,089	0,839	0,54	0	0	0,193	0,13	0,409	0	3	0,000267785	0,07239084	1,981853713	-8,225327259	-2,625675506
AT1G76760	0,519	0,843	0,518	0,107	0,102	0,182	0,276	0,192	0,092	0	0,186	0,089	0,178	0,066	4	0,000276965	0,011400961	2,671294844	-8,191618691	-4,474057594
AT1G27370	1,191	1,889	0,481	1,332	1,282	0,252	0,13	0,116	0,11	0	0,665	0,122	0,249	0,155	4	0,000288008	0,019198555	2,126483958	-8,152522995	-3,952920274
AT1G77655	0,291	0,274	2,901	0,347	0,145	0,127	0	0	0	0	0,291	0	0	0	1	0,000290816	0,180586656	1,654038603	-8,142820137	-1,711544531
AT3G55920	0,687	0,941	0,308	0	0,024	0,081	0,092	0,075	0,267	0,099	0,081	0,066	0,07	0,048	8	0,000367528	0,222285527	2,696087071	-7,908710235	-1,503792564
AT4G40040	0,411	1,146	0,016	0,217	0,096	0,351	0,41	0,088	0,103	0,099	0,072	0,077	0,091	0,171	5	0,000371716	0,026259803	3,629049597	-7,897380974	-3,639715927
AT3G02860	0,939	1,215	0,179	1,622	0,175	0,118	0,136	0,2	0,197	0,195	0,089	0,1	0,16	0,28	7	0,000378377	0,0074398	2,406092362	-7,879619769	-4,900911312
AT5G09900	1,329	1,961	0,705	0,286	0,132	0,183	0,093	0,575	0,088	0,085	0,003	0,195	0,108	0,105	11	0,000402978	0,011387841	3,395824608	-7,816629084	-4,475209045
AT5G42765	0,69	1,456	0,388	0	0,037	0,97	0,092	0,101	0,127	0,131	0,208	0,236	0,101	0,06	5	0,000426792	0,024876455	2,126429753	-7,759214486	-3,693833509
AT2G20580	2,676	3,18	1,254	0,233	0,2	0,165	0,321	0,14	0,079	0,1	0,117	0,101	0,121	0,06	23	0,00043194	0,014363617	3,328524477	-7,747224563	-4,243056895
AT4G29040	1,332	0,928	2,924	0,256	0,065	0,175	0,094	0,317	0,081	0,09	0,474	0,246	0,17	0,217	6	0,000497686	0,004724426	3,384951104	-7,605541604	-5,355009228
AT1G03250	0,738	1,248	0,194	0,367	0,178	0,222	0,133	0,249	0,132	0,148	0,058	0,071	0,109	0,083	7	0,000505768	0,005033432	2,550851403	-7,589432294	-5,291653142
AT3G60130	1,545	2,029	1,315	2,833	0,075	0,189	0,069	0,21	0,093	0,09	0,147	0,07	0,059	0,076	12	0,00051549	0,020119862	3,208882657	-7,570392847	-3,906047813
AT5G16920	0,771	0,347	1,431	0,265	0,072	0,273	0	0	0	0	0,771	0	0	0	1	0,000546871	0,034639499	1,702828465	-7,511297432	-3,362760664
AT1G22940	1,569	1,149	0,224	0,223	0,032	0,159	0,077	0,083	0,092	0,22	0,306	0,076	0,076	0,135	8	0,000638165	0,010495313	2,292824794	-7,356914001	-4,556826483
AT3G13400	1,656	0,635	1,803	1,109	0,118	0,122	0,283	0,112	0	0	0,248	1,107	0,301	0	3	0,000638904	0,051041953	1,600601532	-7,355756506	-2,975107377
AT5G36700	1,089	1,737	0,802	4,35	0,032	0,29	0,357	0,124	0,083	0,104	0,262	0,068	0,093	0,072	11	0,000665208	0,033290708	1,887244674	-7,315411536	-3,402476972
AT4G05530	0,765	1,206	1,856	0,411	0,066	0,29	0,392	0,187	0,097	0,081	0,135	0,117	0,135	0,126	6	0,00068184	0,017455655	2,916878342	-7,290716118	-4,048091608
AT2G46270	1,149	2,064	1,558	0,041	0,28	0,501	0,387	0,088	0,083	0,094	0,066	0,045	0,096	0,084	12	0,000684716	0,0242863	2,609285539	-7,286506696	-3,717842878
AT1G35420	0,933	0,421	1,373	2,886	0,005	0,203	0,118	0,095	0	0	0,12	0,293	0,52	0	3	0,000769399	0,053263282	1,704927488	-7,169900867	-2,932508078
AT1G19480	1,149	0,907	1,819	0,404	0,166	0,263	0,477	0	0	0	1,13	0,019	0	0	2	0,000774158	0,009833903	2,252647218	-7,163735217	-4,621919353
AT2G24140	0,822	0,658	1,451	1,334	0,134	0,197	0,244	0,081	0	0	0,798	0,024	0	0	3	0,000776401	0,101557327	0,443639816	-7,160841547	-2,287131841
AT5G59170	0,867	0,268	0,303	0,295	0,056	0,21	0	0	0	0	0,867	0	0	0	1	0,000788154	0,038162609	2,160646594	-7,145817056	-3,265899065
AT2G47750	1,758	1,307	2,344	0,202	0,216	0,179	0,108	0,737	0,068	0	0,284	0,102	0,824	0,548	4	0,000796306	0,038900063	1,620949636	-7,135527275	-3,246759414
AT5G38895	0,666	1,634	0,419	0	0,251	0,497	0,318	0,081	0,259	0,229	0,12	0,403	0,11	0,033	5	0,000838982	0,007402503	2,462834181	-7,083320948	-4,90593716
AT3G10210	0,714	0,642	0,216	0,058	0,014	0,176	0,212	0,24	0	0	0,229	0,265	0,22	0	3	0,000849167	0,005810471	2,606610778	-7,071254689	-5,148093644
AT2G35670	1,899	2,22	2,843	0	0,105	0,828	0,296	0,102	0,128	0,086	0,019	0,053	0,054	0,066	12	0,000854199	0,052072938	1,629919363	-7,065346487	-2,955109893
AT5G07070	1,371	0,31	2,218	0,562	0	0,308	0	0	0	0	1,371	0	0	0	1	0,000871452	0,012123734	2,337202656	-7,045349887	-4,412590293
AT3G11910	3,348	5,65	1,926	1,01	0,094	0,369	0,27	0,2	0,103	0,319	0,03	0,067	0,151	0,158	32	0,000877649	0,010505484	3,106655103	-7,038263475	-4,555857911
AT2G45000	2,22	1,405	2,778	0,175	0,044	0,102	0,291	0,12	0,084	0,169	1,471	0,088	0,076	0,123	9	0,000885945	0,063470893	0,449300926	-7,028855912	-2,757173856
AT5G07530	1,632	0,411	1,556	1,238	0,014	0,209	0,187	0	0	0	0,419	1,213	0	0	2	0,000892867	0,021547984	1,618843547	-7,021072588	-3,837473031
AT2G33845	0,549	1,146	0,196	1,673	0,085	0,676	0,384	0	0	0	0,358	0,191	0	0	2	0,000911268	0,016600538	2,756696877	-7,00067407	-4,098320156
AT5G18600	0,309	0,383	8,782	0,575	0,179	0,202	0	0	0	0	0,309	0	0	0	1	0,000912486	0,062978369	1,425755029	-6,999337486	-2,764963964
AT3G54210	0,636	0,253	1,723	0,987	0,049	0,124	0,079	0	0	0	0,226	0,41	0	0	2	0,000917056	0,004120974	2,686098201	-6,994342346	-5,491665736
AT5G50030	0,564	0,475	0,153	1,499	0,076	0,177	0,221	0	0	0	0,186	0,378	0	0	2	0,000929335	0,035982121	1,928846746	-6,981040851	-3,324733117
AT3G51510	0,546	0,444	0,175	0,598	0,055	0,208	0,102	0,079	0	0	0,351	0,117	0,078	0	3	0,000938519	0,026224688	2,111490225	-6,971207883	-3,641054007
AT4G00590	1,227	1,005	0,279	0,278	0,023	0,161	0,09	0,103	0,087	0,096	0,147	0,051	0,121	0,085	10	0,000950111	0,012972978	2,407921319	-6,958932054	-4,3448867
AT5G24080	1,413	0,457	2,683	3,262	0,107	0,08	0,083	0,087	0,101	0	0,409	0,181	0,451	0,372	4	0,000971915	0,046329492	1,627731813	-6,936242412	-3,071976551
AT5G24890	0,723	0,48	4,403	4,13	0,233	0,152	0,094	0	0	0	0,323	0,4	0	0	2	0,000998654	0,025093173	2,72791656	-6,909102386	-3,685159458
AT5G55810	0,717	1,51	0	0,638	0,054	0,16	0,174	0,396	0,189	0,09	0,05	0,074	0,086	0,084	9	0,001010519	0,035852473	1,944807932	-6,897291219	-3,328342732
AT1G51710	1,449	2,87	0,809	0,456	0,068	0,159	0,261	0,119	0,104	0,225	0,01	0,146	0,036	0,108	17	0,001039553	0,010705351	3,498276529	-6,868964466	-4,537011569
AT4G32105	0,375	0,493	1,562	0,295	0,128	0,121	0,243	0	0	0	0,061	0,314	0	0	2	0,001040916	0,02158901	2,030617328	-6,867654184	-3,83557089
AT3G47940	1,053	0,541	3,153	0,336	0,146	0,275	0,119	0	0	0	0,608	0,445	0	0	2	0,0010537	0,006481873	2,708995851	-6,855447499	-5,038745767
AT1G10590	0,42	0,994	0,267	6,909	0,094	0,279	0,37	0,249	0	0	0,229	0,191	0	0	3	0,00107154	0,001603067	3,658851722	-6,838658413	-6,43583661
AT5G20610	3,495	0,811	0,657	0,076	0,085	0,2	0,408	0,117	0	0	2,411	1,084	0	0	3	0,001111971	0,007510186	2,525963782	-6,801621163	-4,891495047
AT1G01910	1,062	1,626	0,285	0,085	0,07	0,23	0,562	0,089	0,101	0,216	0,255	0,125	0,151	0,111	8	0,001128485	0,015241786	3,149468422	-6,786879254	-4,183714544
AT3G01440	0,663	0,521	0,194	0,099	0,042	0,21	0,145	0,124	0	0	0,277	0,287	0,099	0	3	0,001143207	0,098450692	1,632243437	-6,773917808	-2,318199445
AT5G23540	0,927	0,98	0,319	0,036	0,102	0,235	0,191	0,092	0,182	0,092	0,13	0,178	0,082	0,177	6	0,00117065	0,009589752	3,516908048	-6,750196129	-4,647060251
AT5G24130	0,951	0,897	1,991	0,29	0,027	0,24	0,184	0,366	0,081	0	0,245	0,115	0,252	0,339	4	0,001186208	0,01408976	1,933893387	-6,736993614	-4,262306987
AT3G27700	2,727	2,131	7,232	0,106	0,395	0,563	0,247	0,419	0,362	0,145	0,708	1,17	0,315	0,534	5	0,001199489	0,019473154	2,524098431	-6,725859646	-3,93871848
AT3G21290	3,579	3,226	0,061	4,504	0,186	0,258	0,711	0,47	0,205	0,129	0,387	0,227	0,059	0,075	12	0,001231198	0,012831601	2,29416944	-6,6997676	-4,355844322
AT2G04550	0,774	0,989	3,716	1,824	0,133	0,327	0,261	0,073	0,118	0,079	0,246	0,1	0,058	0,107	5	0,001274234	0,019416283	2,607952804	-6,665410065	-3,941643235
AT1G10390	3,126	2,694	2,009	1,168	0,406	0,24	0,39	0,138	0,181	0,116	0,019	0,294	0,648	0,228	13	0,001288027	0,02957347	2,63513653	-6,654643689	-3,520877603
AT4G15750	0,516	0,532	2,05	1,239	0,055	0,145	0,331	0	0	0	0,218	0,298	0	0	2	0,001289064	0,019596513	1,900973956	-6,653838905	-3,932403637
AT5G62640	1,563	1,538	0,091	2,975	0,182	0,149	0,418	0,177	0,111	0,111	0,081	0,094	0,086	0,056	9	0,00133565	0,010954652	2,998257903	-6,618337214	-4,513991073
AT2G04700	0,441	1,309	0,457	1,955	0,152	0,211	0,089	0,169	0,074	0,468	0,1	0,113	0,05	0,072	6	0,001349623	0,00879545	2,728145801	-6,607929985	-4,733520737
AT2G28830	1,965	0,498	7,675	0,131	0,075	0,165	0,088	0,084	0,087	0	0,27	0,117	0,45	1,128	4	0,001437506	0,03789855	1,838440149	-6,544845611	-3,272842426
AT4G28250	0,795	1,209	2,444	1,692	0,095	0,407	0,097	0,309	0,302	0	0,16	0,301	0,13	0,204	4	0,001444252	0,037828284	1,921182937	-6,540163739	-3,274698202
AT2G25510	0,312	0,418	1,482	3,672	0,156	0,072	0,188	0	0	0	0,312	0	0	0	2	0,001462944	0,017791502	1,993043661	-6,527304435	-4,029034351
AT5G38220	1,011	1,455	3,248	2,983	0,133	0,202	0,612	0,109	0,078	0,323	0,296	0,037	0,237	0,048	5	0,001478179	0,013227271	2,414265147	-6,516944354	-4,325474596
AT5G36120	0,525	0,131	5,166	0,975	0,039	0,09	0	0	0	0	0,525	0	0	0	1	0,001495746	0,145397248	1,319587191	-6,5051302	-1,928285641
AT2G19860	1,509	1,742	0,886	1,878	0,067	0,237	0,805	0,092	0,105	0,1	0,272	0,151	0,183	0,075	9	0,001515531	0,007939209	2,659931322	-6,491989406	-4,835941631
AT1G74420	1,566	0,761	5,302	0	0,079	0,467	0,214	0	0	0	0,253	1,313	0	0	2	0,001554616	0,065358992	1,743748133	-6,466526709	-2,727860251
AT1G28270	0,333	0,5	3,864	2,207	0,126	0,372	0	0	0	0	0,333	0	0	0	1	0,001570976	0,08671613	0,650277949	-6,456058197	-2,445115369
AT4G25040	0,513	0,769	1,347	0,612	0,145	0,135	0,351	0,138	0	0	0,182	0,115	0,216	0	3	0,001587369	0,057080868	1,747714887	-6,44567735	-2,86328628
AT3G07560	0,915	1,179	0,409	0,027	0,103	0,294	0,498	0,081	0,107	0,098	0,019	0,24	0,344	0,093	5	0,001603931	0,010563759	3,148503367	-6,435297788	-4,550326098
AT5G18480	1,614	1,061	0,269	0,194	0,095	0,097	0,125	0,083	0,215	0,083	0,237	0,121	0,35	0,108	9	0,001617223	0,010584802	2,164405508	-6,427044798	-4,54833608
AT4G37750	1,668	1,22	11,794	1,486	0,267	0,211	0,146	0,088	0,144	0,111	0,331	0,535	0,083	0,009	8	0,001627416	0,019654074	1,944542398	-6,420761798	-3,929470634
AT1G71990	1,206	0,773	0,145	1,015	0,06	0,164	0,465	0,084	0	0	0,465	0,174	0,567	0	3	0,001629702	0,011274636	2,34539193	-6,419358103	-4,485199678
AT3G01130	0,162	0,945	0,806	2,552	0,067	0,229	0,098	0,551	0	0	0,048	0,066	0,048	0	3	0,001638377	0,015097933	2,737884847	-6,414049161	-4,193197432
AT5G04950	0,963	0,283	3,02	0,655	0,051	0,23	0	0	0	0	0,963	0	0	0	1	0,001648889	0,053467405	1,660904476	-6,407653551	-2,928683063
AT4G09670	1,089	0,876	7,648	0,543	0,064	0,231	0,58	0	0	0	0,465	0,624	0	0	2	0,001653991	0,008478669	2,473791365	-6,404564124	-4,770201799
AT4G08230	0,342	1,443	5,035	0,284	0,065	0,19	1,006	0,083	0,1	0	0,019	0,104	0,184	0,035	4	0,001700361	0,008718333	2,404787926	-6,376914698	-4,742327229
AT2G47960	1,329	2,168	0,805	0,364	0,016	0,24	0,117	0,282	0,079	0,1	0,29	0,085	0,131	0,103	12	0,001710558	0,0044192	2,991721252	-6,370935646	-5,421796595
AT1G62880	0,414	1,21	5,421	1,425	0,195	0,244	0,592	0,098	0,082	0	0,072	0,182	0,123	0,037	4	0,001727232	0,01676357	2,141374037	-6,361235152	-4,088547199
AT2G43280	0,621	0,704	0,207	0,03	0,04	0,16	0,399	0,105	0	0	0,001	0,404	0,216	0	3	0,001780937	0,008132848	2,193780197	-6,330615649	-4,811844109
AT3G44110	1,263	1,165	3,77	1,49	0,161	0,32	0,262	0,081	0,151	0,099	0,153	0,166	0,139	0,277	6	0,001826993	0,011990601	3,706441963	-6,305083833	-4,423632186
AT1G78995	0,48	0,553	0,239	0,11	0,031	0,353	0,083	0,086	0	0	0,377	0,045	0,058	0	3	0,001837235	0,071109359	0,862283176	-6,299493555	-2,643536319
AT5G50850	1,092	2,8	0,472	0,182	0,144	0,304	0,136	0,122	0,591	0,087	0,042	0,063	0,081	0,027	15	0,001853633	0,008642374	3,842658102	-6,290607782	-4,751077965
AT3G62080	1,272	1,321	1,663	0	0,206	0,25	0,093	0,08	0,106	0,245	0,192	0,06	0,168	0,183	8	0,001855391	0,034111169	1,902560623	-6,289659823	-3,378130412
AT1G06210	1,152	0,848	0,274	0,756	0,099	0,221	0,258	0,089	0,181	0	0,486	0,282	0,384	0	4	0,001859497	0,004002823	2,896819027	-6,287449258	-5,520755417
AT4G18700	1,47	0,583	5,423	4,131	0,27	0,311	0	0	0	0	1,47	0	0	0	1	0,001872444	0,018474886	3,016829819	-6,28051075	-3,991342983
AT5G61370	1,464	0,398	1,43	0	0,185	0,211	0	0	0	0	1,464	0	0	0	1	0,001873575	0,032019341	1,924547914	-6,279906909	-3,441415153
AT5G46390	1,287	1,455	0,63	0,687	0,007	0,467	0,083	0,098	0,088	0,095	0,444	0,12	0,138	0,105	11	0,001877161	0,040385803	1,981593153	-6,27799475	-3,209276967
AT2G28085	0,375	0,126	3,778	4,827	0,063	0,061	0	0	0	0	0,375	0	0	0	1	0,00188696	0,109316792	0,885308988	-6,27278821	-2,213505263
AT2G38185	1,326	1,879	1,058	3,844	0,093	0,468	0,097	0,1	0,093	0,241	0,223	0,107	0,126	0,094	11	0,001902414	0,026319333	1,969006008	-6,264631673	-3,637451515
AT1G71910	0,522	0,494	0,436	1,221	0,29	0,202	0	0	0	0	0,522	0	0	0	1	0,001921658	0,033696026	1,977106095	-6,254566924	-3,390375371
AT1G24610	1,431	1,125	0	4,882	0,034	0,714	0,202	0,083	0,093	0	0,322	0,47	0,264	0,375	4	0,001927307	0,006880578	2,681109895	-6,251631587	-4,979052619
AT5G61720	1,173	0,443	1,042	0,414	0,066	0,162	0,106	0,109	0	0	0,351	0,534	0,288	0	3	0,0019403	0,03580485	0,540538366	-6,244912679	-3,32967192
AT3G17710	1,107	0,124	2,998	3,936	0,048	0,074	0	0	0	0	1,107	0	0	0	1	0,001976536	0,010368502	2,238939671	-6,226409461	-4,568982722
AT1G67865	0,228	0,221	2,63	1,026	0,049	0,17	0	0	0	0	0,228	0	0	0	1	0,001983968	0,162724681	1,124672525	-6,222656399	-1,81569558
AT5G10730	0,864	1,629	0,463	0,073	0,158	0,207	0,243	0,104	0,161	0,092	0,056	0,118	0,089	0,056	10	0,001995628	0,016621618	3,017046818	-6,216796491	-4,097051142
AT1G54220	1,62	2,527	0,678	0,603	0,067	0,329	0,287	0,119	0,107	0,11	0,039	0,091	0,065	0,086	19	0,002001222	0,009167742	2,641114268	-6,213997285	-4,692064261
AT1G32640	1,872	0,302	9,569	0,258	0,074	0,226	0	0	0	0	1,872	0	0	0	1	0,002004849	0,026272514	3,738024938	-6,212186533	-3,639231981
AT5G63180	1,299	0,867	2,424	0,858	0,005	0,151	0,229	0,364	0,119	0	0,185	0,747	0,139	0,228	4	0,002008784	0,034772911	0,915050126	-6,210225715	-3,358916615
AT3G42790	0,753	1,057	8,575	0,703	0,148	0,169	0,107	0,262	0,078	0,295	0,1	0,033	0,229	0,13	5	0,002031744	0,012004514	3,370442573	-6,198860741	-4,422472533
AT5G08450	2,757	2,31	0,332	0,657	0,178	0,147	0,136	0,445	0,427	0,18	1,667	0,008	0,176	0,061	12	0,002036489	0,006821517	2,785684653	-6,196528032	-4,987673398
AT3G54080	1,053	0,703	1,664	1,102	0,129	0,572	0	0	0	0	1,053	0	0	0	1	0,002069848	0,016629701	2,475552822	-6,180280104	-4,096564965
AT3G45100	1,344	1,425	0,406	0,942	0,098	0,205	0,089	0,304	0,098	0,096	0,12	0,573	0,155	0,091	10	0,002092885	0,005977609	2,633694335	-6,169211782	-5,119734624
AT1G50710	1,272	2,022	1,378	0,124	0,186	0,209	0,082	0,148	0,089	0,159	0,135	0,048	0,126	0,333	13	0,002131864	0,010093933	2,585763	-6,150758565	-4,595820729
AT1G27000	0,915	1,88	0,746	1,865	0,141	0,297	0,106	0,086	0,08	0,098	0,055	0,062	0,078	0,076	13	0,002141788	0,005730875	3,20818773	-6,146114285	-5,161887055
AT3G07170	0,612	1,526	0,818	0	0,226	0,24	0,521	0,099	0,174	0,089	0,113	0,062	0,254	0,075	6	0,002150783	0,009876065	2,853207201	-6,141923317	-4,617641126
AT5G01180	1,713	1,119	1,427	0,881	0,099	0,239	0,507	0,097	0,102	0,075	0,109	0,218	0,551	0,835	5	0,002153033	0,028386962	1,697444542	-6,140877733	-3,561825324
AT1G67370	1,791	2,93	0,853	1,081	0,123	0,229	0,132	0,246	0,117	0,094	0,003	0,057	0,097	0,069	22	0,002156816	0,021879932	1,998541351	-6,139122219	-3,822185409
AT5G57850	1,122	0,903	0,33	0,07	0,038	0,245	0,191	0,237	0,089	0,105	0,136	0,047	0,167	0,677	5	0,002178479	0,011705555	2,566394747	-6,129128352	-4,447691764
AT2G39910	1,311	1,138	0,159	0	0,007	0,157	0,093	0,091	0,197	0,281	0,077	0,496	0,087	0,191	8	0,002185444	0,034907921	2,107793652	-6,125936267	-3,355041513
AT2G05840	0,741	1,439	2,004	0,232	0,115	0,235	0,083	0,082	0,065	0,076	0,076	0,095	0,082	0,097	9	0,002187379	0,00333171	3,405621031	-6,125051256	-5,704269593
AT4G25670	0,567	1,242	1,199	0,048	0,381	0,197	0,661	0	0	0	0,567	0	0	0	2	0,002255474	0,035162812	3,388476362	-6,094395129	-3,347766232
AT3G14220	1,092	0,625	1,09	0,007	0,145	0,125	0,069	0,088	0,111	0,089	0,247	0,125	0,201	0,262	5	0,002276762	0,00832121	3,21368937	-6,085001021	-4,788947602
AT5G42760	1,047	0,317	4,763	0	0,029	0,18	0,107	0	0	0	0,418	0,629	0	0	2	0,002307883	0,050083719	1,761628992	-6,071424625	-2,994059294
AT1G64360	0,258	0,377	0,658	0,416	0,057	0,216	0,102	0	0	0	0,258	0	0	0	2	0,002337155	0,089185922	1,183905887	-6,058820901	-2,417032077
AT3G09250	0,735	1,13	1,045	0	0,078	0,57	0,367	0,115	0	0	0,033	0,148	0,554	0	3	0,002346837	0,012167788	2,153577463	-6,054686815	-4,408963147
AT1G19880	1,617	2,038	0,965	1,806	0,25	0,232	0,089	0,093	0,107	0,07	0,196	0,062	0,068	0,122	16	0,002354019	0,024150034	2,720298349	-6,051631199	-3,723469491
AT5G44620	1,56	0,22	3,722	3,111	0,018	0,128	0,073	0	0	0	0,939	0,621	0	0	2	0,002376576	0,07660169	0,999447666	-6,042094483	-2,56913614
AT4G21190	0,924	1,588	8,742	0	0,08	0,994	0,164	0,101	0,072	0,084	0,093	0,099	0,144	0,213	6	0,002392344	0,022493316	1,763181903	-6,035481641	-3,794537081
AT3G46620	1,188	0,156	0,867	16,249	0,042	0,112	0	0	0	0	1,188	0	0	0	1	0,002413912	0,012639688	3,576466097	-6,026506611	-4,370913574
AT1G08700	1,362	0,301	0,156	0,332	0,128	0,069	0,103	0	0	0	0,322	1,04	0	0	2	0,002447917	0,013613144	2,94347216	-6,01251782	-4,296719482
AT1G02160	0,216	0,59	0,174	0,293	0,017	0,206	0,284	0,083	0	0	0,091	0,077	0,048	0	3	0,002453619	0,003873061	3,025362941	-6,010191201	-5,553710129
AT1G16470	0,708	2,136	0,167	0,059	0,131	0,203	0,19	0,079	0,084	0,124	0,041	0,077	0,065	0,047	12	0,002489434	0,011501524	3,362526638	-5,995699904	-4,465275731
AT3G24070	0,789	0,836	0,418	0,253	0,457	0,377	0	0	0	0	0,789	0	0	0	1	0,002493147	0,038061352	2,474711329	-5,994209511	-3,268555895
AT5G55340	1,002	0,153	1,351	0,986	0,018	0,133	0	0	0	0	1,002	0	0	0	1	0,002498147	0,024435996	1,946478339	-5,992206022	-3,711697988
AT3G11430	1,509	0,679	1,232	4,142	0,145	0,273	0,26	0	0	0	0,588	0,921	0	0	2	0,002502556	0,081914822	1,803234927	-5,990442669	-2,502075328
AT5G18530	2,73	0,453	0,127	0,805	0,083	0,033	0,089	0,085	0,164	0	0,135	0,116	2,073	0,406	4	0,002503224	0,00421605	2,534562731	-5,990175778	-5,468856608
AT3G52610	1,428	0,75	1,122	0,455	0,031	0,11	0,354	0,255	0	0	0,798	0,169	0,461	0	3	0,002506979	0,009656032	2,895814105	-5,988676836	-4,640172481
AT3G19760	1,227	1,649	0,788	0,237	0,071	0,35	0,313	0,256	0,105	0,32	0,308	0,322	0,108	0,12	7	0,002512436	0,012997095	3,21307563	-5,986502479	-4,343029408
AT4G09520	1,479	0,681	2,358	1,023	0,096	0,073	0,206	0,074	0,078	0,085	0,3	0,146	0,277	0,273	6	0,002543546	0,017669014	2,465420816	-5,974196109	-4,035942795
AT3G22110	0,753	0,764	0,803	0,268	0,091	0,18	0,49	0	0	0	0,753	0	0	0	2	0,002544293	0,006852093	3,732908464	-5,973902467	-4,983201126
AT1G20020	1,11	1,101	1,432	0,68	0,045	0,146	0,273	0,099	0,076	0,086	0,105	0,256	0,134	0,079	9	0,002545986	0,115378615	1,002040394	-5,973237278	-2,159536254
AT3G52760	0,774	0,36	0,224	0,665	0,106	0,252	0	0	0	0	0,774	0	0	0	1	0,002553977	0,00827643	2,838987495	-5,970103527	-4,794343563
AT1G23590	0,654	0,861	0,553	0,425	0,123	0,308	0,134	0,103	0,101	0,094	0,018	0,15	0,135	0,144	5	0,002563129	0,052080255	1,075538876	-5,966526501	-2,954969385
AT1G69330	0,813	0,877	0,251	0,08	0,236	0,321	0,317	0	0	0	0,813	0	0	0	2	0,002583015	0,016164004	2,559307407	-5,958797958	-4,124968484
AT5G42740	1,683	3,41	1,585	1,928	0,094	0,269	0,185	0,094	0,158	0,084	0,054	0,077	0,082	0,048	23	0,002620956	0,005989622	2,964608773	-5,944216142	-5,117726974
AT5G35090	0,48	0,195	1,597	1,195	0,121	0,072	0	0	0	0	0,48	0	0	0	1	0,002636992	0,046887148	0,621352642	-5,938116405	-3,060011671
AT4G20280	0,633	0,794	0,468	0,186	0,165	0,308	0,079	0,071	0,089	0,083	0,317	0,088	0,1	0,128	5	0,00264207	0,007997832	2,611286788	-5,936192578	-4,828584774
AT5G54250	2,085	2,423	2,009	1,092	0,088	0,13	0,656	0,668	0,235	0,084	0,603	0,216	0,314	0,109	8	0,002650273	0,058675305	0,603294056	-5,933092625	-2,835736339
AT2G42670	0,726	1,855	0,499	3,534	0,231	0,179	0,471	0,305	0,496	0,086	0,103	0,146	0,154	0,204	6	0,002653764	0,002432091	2,494375522	-5,931776269	-6,019003898
AT4G29780	1,623	0,374	2,065	1,288	0,154	0,218	0	0	0	0	1,623	0	0	0	1	0,002655442	0,015395565	3,910749895	-5,93114416	-4,173675798
AT2G01060	0,861	1,268	0,135	3,374	0,199	0,197	0,283	0,2	0,084	0,086	0,118	0,077	0,043	0,058	7	0,002665171	0,008778785	2,869200248	-5,927487058	-4,735417264
AT1G19740	0,837	0,301	0,251	1,538	0,073	0,226	0	0	0	0	0,837	0	0	0	1	0,002682865	0,022253769	2,218423521	-5,920870026	-3,805243891
AT3G44940	0,753	1,155	5,804	3,724	0,106	0,526	0,522	0	0	0	0,051	0,702	0	0	2	0,002693985	0,074670229	1,833950951	-5,916733769	-2,594673807
AT2G42220	0,705	0,912	0,237	0	0,015	0,399	0,119	0,091	0,095	0,106	0,047	0,251	0,151	0,086	6	0,002747213	0,127553631	1,35287091	-5,897168336	-2,059218368
AT5G65730	0,879	0,563	0,965	1,025	0,042	0,187	0,106	0,108	0,121	0	0,196	0,101	0,197	0,385	4	0,002774114	0,159468028	0,86830229	-5,887423862	-1,835911828
AT1G76110	1,017	1,528	1,084	0,285	0,12	0,244	0,095	0,111	0,458	0,407	0,179	0,079	0,163	0,099	6	0,002779423	0,125119772	0,900943126	-5,885511927	-2,078483824
AT1G80030	1,503	2,498	0,181	1,067	0,092	0,34	0,362	0,188	0,194	0,331	0,303	0,069	0,093	0,122	12	0,002780915	0,011059757	2,057881279	-5,884975269	-4,504442254
AT2G25920	0,843	0,909	2,993	2,225	0,125	0,133	0,456	0,091	0,105	0	0,055	0,14	0,098	0,55	4	0,002788083	0,00816871	2,507542545	-5,882401016	-4,807444277
AT3G15310	1,248	0,296	0,566	3,889	0,112	0,182	0	0	0	0	1,248	0	0	0	1	0,002791336	0,110751786	1,167066727	-5,881234945	-2,200463744
AT5G22460	1,023	0,89	1,554	0,574	0,055	0,15	0,094	0,412	0,085	0,094	0,252	0,212	0,268	0,291	5	0,002809601	0,051597978	0,724394834	-5,874712799	-2,964272793
AT1G18680	0,561	0,947	0,551	1,242	0,01	0,194	0,101	0,642	0	0	0,295	0,123	0,143	0	3	0,002813948	0,114237237	1,953155857	-5,873166799	-2,169477967
AT1G49950	0,903	2,092	1,476	3,349	0,114	0,269	0,334	0,105	0,383	0,603	0,15	0,209	0,085	0,084	7	0,002819676	0,011878283	2,622910335	-5,871133294	-4,433043504
AT1G08490	1,392	1,539	0,465	0,042	0,041	0,32	0,091	0,076	0,11	0,082	0,198	0,294	0,187	0,146	9	0,002825209	0,016828545	2,540766563	-5,869172935	-4,084678727
AT1G49590	0,729	1,094	0,201	0,244	0,176	0,232	0,109	0,091	0,391	0,097	0,009	0,201	0,085	0,096	5	0,002828646	0,008781491	2,392093593	-5,867957127	-4,735109068
AT4G14965	0,738	1,572	0,814	0,302	0,112	0,183	0,256	0,081	0,119	0,346	0,108	0,086	0,072	0,038	8	0,002831619	0,004827096	2,51613346	-5,866906646	-5,333510234
AT1G18730	0,528	1,095	0,883	1,773	0,026	0,113	0,077	0,088	0,101	0,089	0,066	0,042	0,178	0,056	6	0,002833369	0,0558049	0,703980408	-5,866288816	-2,8858936
AT3G57280	0,681	1,195	0,652	0,838	0,118	0,168	0,374	0,107	0,261	0,081	0,099	0,229	0,168	0,047	6	0,002833751	0,00155256	3,468454361	-5,866154003	-6,467850098
AT1G22180	0,75	1,198	5,507	0,01	0,242	0,105	0,595	0,091	0,082	0,083	0,057	0,099	0,243	0,351	5	0,002880039	0,040068143	2,185959332	-5,849951443	-3,217173699
AT3G53110	1,491	1,384	1,19	0	0,082	0,237	0,098	0,105	0,079	0,128	0,237	0,294	0,228	0,066	9	0,002881325	0,007553892	3,500336405	-5,849505021	-4,885692352
AT1G07550	2,595	1,312	0,759	1,607	0,048	0,053	0,126	0,182	0,076	0,09	0,082	0,538	0,479	0,145	13	0,002920836	0,033791234	1,565491016	-5,835885402	-3,387553859
AT4G37130	1,542	1,002	0,179	0,105	0,099	0,236	0,177	0,092	0,097	0,145	0,371	0,115	0,477	0,499	6	0,002956129	0,006766479	2,690860211	-5,823874637	-4,995774416
AT1G15710	1,077	0,251	0,541	0,339	0,145	0,104	0	0	0	0	1,077	0	0	0	1	0,002981075	0,01638587	2,656192876	-5,815471305	-4,111335901
AT4G40045	0,423	0,451	0,203	0,132	0,157	0,141	0,15	0	0	0	0,423	0	0	0	2	0,002988927	0,01541278	2,444954797	-5,812840819	-4,172558244
AT5G52440	0,783	1,283	1,61	0,019	0,08	0,266	0,091	0,353	0,097	0,322	0,214	0,122	0,06	0,169	6	0,003018126	0,00790409	2,414726537	-5,80311917	-4,840374932
AT1G19800	1,053	0,672	6,548	0,279	0,171	0,148	0,261	0,091	0	0	0,047	1,006	0	0	3	0,003018814	0,003624908	2,701686086	-5,80289124	-5,61992637
AT4G30580	1,071	1,108	1,104	0,39	0,029	0,173	0,089	0,276	0,243	0,133	0,043	0,044	0,073	0,192	7	0,00302486	0,00601194	2,488164297	-5,80089047	-5,114007787
AT5G38210	2,061	2,565	2,25	3,248	0,029	0,253	2,101	0,104	0,079	0	0,757	0,033	0,639	0,632	4	0,003043258	0,182460346	1,366884406	-5,794826627	-1,701222412
AT5G27290	1,026	1,533	0,277	0	0,059	0,614	0,418	0,072	0,105	0,098	0,249	0,219	0,087	0,147	7	0,003051957	0,027159726	1,777106354	-5,791972255	-3,606020065
AT5G49810	3,216	3,817	3,164	0,146	0,069	0,333	0,861	0,256	0,112	0,448	0,226	0,194	0,207	0,096	12	0,003055298	0,009749398	3,231929377	-5,790878146	-4,630549739
AT2G01270	1,488	1,738	1,532	0	0,121	0,418	0,266	0,07	0,098	0,165	0,194	0,025	0,093	0,182	12	0,003082967	0,00828835	2,95087745	-5,781862834	-4,792904365
AT3G59870	0,867	1,214	2,846	1,253	0,188	0,199	0,361	0,089	0,093	0,15	0,201	0,204	0,117	0,15	6	0,003087429	0,009883403	2,273496175	-5,780416573	-4,616898393
AT4G29940	2,391	2,85	3,669	0,548	0,21	0,206	0,457	0,428	0,09	0,115	0,404	0,166	0,124	0,113	15	0,003098043	0,013099964	1,964371496	-5,776984657	-4,335145797
AT4G28540	1,44	2,294	12,197	0,178	0,31	0,194	0,132	0,255	0,159	0,096	0,088	0,041	0,07	0,149	14	0,003134746	0,00940295	2,903753585	-5,765207129	-4,666731809
AT1G23710	0,888	0,288	3,286	2,229	0,111	0,175	0	0	0	0	0,888	0	0	0	1	0,003136641	0,029141314	3,240559491	-5,764602797	-3,535598387
AT5G17060	0,579	1,676	1,314	0,308	0,249	0,314	0,285	0,358	0,198	0,08	0,057	0,091	0,116	0,06	7	0,003136794	0,006218917	2,740516544	-5,76455402	-5,080159503
AT1G07470	1,128	1,968	0,48	0,176	0,17	0,201	0,095	0,179	0,114	0,083	0,126	0,165	0,153	0,046	12	0,003137152	0,004338415	3,148545905	-5,764439897	-5,440246205
AT3G55430	1,35	1,267	1,479	0,832	0,21	0,206	0,85	0	0	0	0,462	0,888	0	0	2	0,003138399	0,029778186	3,547411191	-5,764042482	-3,513979167
AT1G31820	1,449	0,267	0,459	0,014	0,026	0,239	0	0	0	0	1,449	0	0	0	1	0,003147778	0,013977218	2,007231487	-5,761058472	-4,270326561
AT1G73840	1,167	1,513	1,532	2,238	0,035	0,251	0,14	0,274	0,086	0,115	0,096	0,078	0,039	0,558	7	0,003157846	0,009603647	2,651195086	-5,757865129	-4,645612357
AT2G43520	0,273	0,309	0,761	0,944	0,049	0,104	0,155	0	0	0	0,061	0,212	0	0	2	0,003158031	0,047707776	1,618424219	-5,757806547	-3,042660876
AT4G12490	0,549	0,237	3,744	2,684	0,027	0,208	0	0	0	0	0,549	0	0	0	1	0,003173282	0,115686993	1,527051502	-5,752988895	-2,156867071
AT1G09160	1,287	1,61	0,922	0,375	0,216	0,427	0,39	0,079	0,093	0,128	0,21	0,172	0,218	0,108	8	0,003177121	0,018383656	2,691362489	-5,751779838	-3,99629327
AT3G56580	0,963	1,235	0,414	1,161	0,339	0,222	0,672	0	0	0	0,963	0	0	0	2	0,003190777	0,033281765	2,601315765	-5,747490818	-3,40274563
AT2G19830	0,642	1,228	2,777	2,29	0,126	0,155	0,201	0,257	0,106	0,095	0,075	0,1	0,086	0,092	8	0,003205653	0,011488926	2,623091339	-5,742839465	-4,466371664
AT3G23840	1,263	0,302	3,071	2,874	0,05	0,13	0,121	0	0	0	0,435	0,828	0	0	2	0,003226755	0,012775635	1,889552209	-5,736278291	-4,360215438
AT1G03475	1,089	1,073	0,663	1,318	0,035	0,322	0,08	0,089	0,086	0,182	0,525	0,076	0,095	0,084	8	0,003229834	0,010896472	2,265870477	-5,735324536	-4,519316212
AT3G55440	0,765	2,102	1,479	1,449	0,099	0,481	0,328	0,291	0,345	0,095	0,039	0,076	0,124	0,085	9	0,003237131	0,006983334	4,151479704	-5,733067835	-4,964228826
AT1G29395	0,678	0,666	0,447	0,346	0,053	0,094	0,084	0,146	0,129	0,069	0,143	0,138	0,096	0,065	6	0,003269606	0,027149935	1,89897899	-5,723085791	-3,606380627
AT1G29220	1,056	1,118	2,167	3,142	0,121	0,157	0,327	0,233	0,084	0,101	0,438	0,202	0,132	0,095	6	0,003273458	0,00861265	2,694089139	-5,72190836	-4,754523226
AT2G36970	1,473	0,271	1,529	0,412	0,043	0,036	0,191	0	0	0	0,526	0,947	0	0	2	0,003293652	0,034062255	1,636587332	-5,715758299	-3,379565399
AT1G34350	0,492	1,15	0,292	0,402	0,13	0,167	0,176	0,39	0,288	0	0,141	0,106	0,149	0,096	4	0,003293848	0,012441226	2,901445209	-5,715698793	-4,386739643
AT2G35155	1,74	1,232	0,859	0,783	0,305	0,214	0,328	0,096	0,076	0,128	0,504	0,144	0,241	0,501	6	0,00329818	0,02073148	2,237958293	-5,714384478	-3,876101961
AT1G67570	1,371	1,273	0,899	0	0,154	0,867	0,091	0,077	0,085	0	0,477	0,432	0,319	0,143	4	0,003298474	0,021585987	2,542337977	-5,714295342	-3,835710925
AT5G65080	0,618	4,344	1,409	1,731	0,145	0,253	2,412	0,542	0,095	0,123	0,206	0,058	0,062	0,1	7	0,003302264	0,023984595	1,627660249	-5,713146985	-3,73034353
AT5G12100	2,451	0,262	0,486	0,406	0,024	0,236	0	0	0	0	2,451	0	0	0	1	0,003316918	0,073391679	1,713320723	-5,70871924	-2,611944715
AT5G40155	0,273	0,574	0,848	0	0,154	0,273	0,145	0	0	0	0,273	0	0	0	2	0,003322813	0,065221981	0,491102947	-5,706943566	-2,729958735
AT3G59380	0,981	0,765	1,661	0,222	0,015	0,156	0,137	0,271	0,086	0,102	0,225	0,11	0,121	0,096	5	0,003323348	0,001570062	2,96930485	-5,70678257	-6,45664017
AT1G49970	1,164	1,913	0,207	0	0,146	0,402	0,525	0,135	0,112	0,127	0,235	0,116	0,21	0,105	9	0,003348394	0,006018203	2,830244782	-5,699274451	-5,112966569
AT1G19310	0,681	0,756	1,611	3,581	0,168	0,189	0,396	0	0	0	0,681	0	0	0	2	0,003374155	0,004919956	3,181256327	-5,691610356	-5,314455692
AT5G53810	1,137	1,696	0	0,068	0,248	0,149	0,896	0,313	0,091	0	0,461	0,311	0,065	0,3	4	0,003389002	0,097908201	0,921890723	-5,687219796	-2,323724964
AT4G32660	1,203	1,984	1,283	0	0,267	0,206	0,158	0,23	0,093	0,097	0,09	0,121	0,027	0,154	12	0,00339963	0,003783911	2,856974381	-5,684088677	-5,576997148
AT5G47310	0,738	1,323	1,486	0,231	0,101	0,246	0,362	0,422	0,098	0,095	0,172	0,288	0,078	0,2	5	0,003410266	0,005164491	2,919908812	-5,680964985	-5,265948729
AT5G48410	2,583	0,576	1,462	2,937	0,048	0,147	0,093	0,083	0,099	0,108	0,292	1,229	0,307	0,374	5	0,003410824	0,036355999	2,218213895	-5,680801375	-3,314396054
AT5G60120	1,458	2,481	4,849	0,147	0,366	0,288	0,138	0,09	0,106	0,074	0,533	0,026	0,031	0,088	10	0,003421468	0,00348644	2,36416637	-5,67768558	-5,658874121
AT3G60420	0,813	0,542	0,779	0,328	0,014	0,074	0,247	0,111	0,097	0	0,333	0,159	0,109	0,212	4	0,003450846	0,040717201	0,74438904	-5,669135861	-3,201104647
AT5G43060	1,392	1,225	6,022	0,523	0,042	0,239	0,675	0,086	0,1	0,085	0,478	0,236	0,141	0,45	5	0,003451248	0,004648382	3,810668842	-5,669019374	-5,371236077
AT3G16830	3,396	2,843	2,36	0,117	0,174	0,24	0,086	0,08	0,089	0,084	0,08	0,18	0,114	0,159	25	0,003453314	0,009749935	2,87620462	-5,668420929	-4,630494661
AT1G75450	1,623	1,589	9,754	0	0,067	0,326	0,088	0,138	0,527	0,445	0,604	0,128	0,267	0,263	5	0,003458795	0,012115419	2,182893141	-5,666835016	-4,41327634
AT2G17880	0,483	0,484	1,954	1,735	0,272	0,21	0	0	0	0	0,483	0	0	0	1	0,003477997	0,100081207	2,291444817	-5,661298726	-2,301773353
AT5G19660	3,117	1,41	0,189	1,707	0,111	0,113	0,131	0,141	0,281	0,124	0,549	0,129	0,153	0,117	10	0,003482843	0,00859515	2,698924139	-5,659906365	-4,756557188
AT5G51720	0,327	0,423	0,878	1,073	0,048	0,117	0,257	0	0	0	0,224	0,103	0	0	2	0,003490554	0,046560393	0,852479493	-5,657694816	-3,067005035
AT5G20060	0,759	2,66	0,322	0,275	0,113	0,137	0,519	0,089	0,212	0,095	0,031	0,112	0,037	0,07	9	0,0034923	0,006786735	3,162917137	-5,657194734	-4,992785307
AT3G02290	0,696	1,888	0,595	0,147	0,405	0,33	0,543	0,158	0,071	0,382	0,12	0,439	0,11	0,027	5	0,003498878	0,002949944	2,425211076	-5,655312933	-5,825969092
AT5G57030	1,575	1,197	0,364	0,716	0,132	0,217	0,089	0,082	0,107	0,069	0,294	0,172	0,136	0,111	11	0,003511593	0,005594491	2,54411152	-5,651685498	-5,185972915
AT4G32160	2,172	2,124	0,926	0,672	0,25	0,207	0,411	0,285	0,11	0,252	0,093	0,111	0,099	0,087	10	0,003515044	0,011319617	2,485401518	-5,650703236	-4,481218041
AT3G23790	2,169	3,777	0,977	0,542	0,1	0,11	0,313	0,448	0,597	0,453	0,153	0,192	0,115	0,088	18	0,003524638	0,038964639	1,986518148	-5,647977543	-3,245100736
AT3G24820	0,561	1,452	0,185	0,368	0,011	0,256	0,099	0,769	0,224	0,094	0,19	0,131	0,098	0,142	5	0,003533903	0,013176172	2,203231782	-5,645352353	-4,329345232
AT5G20740	0,618	0,229	1,241	3,573	0,047	0,18	0	0	0	0	0,618	0	0	0	1	0,003552748	0,023915214	0,593473823	-5,64003389	-3,733240454
AT1G17590	0,987	1,333	0,709	0,666	0,203	0,258	0,352	0,151	0,082	0,208	0,283	0,101	0,075	0,156	6	0,003563461	0,043874139	1,744805692	-5,637023015	-3,126430221
AT2G25140	2,895	1,555	0,211	0,703	0,153	0,173	0,076	0,084	0,205	0,084	0,246	0,219	0,235	0,196	10	0,003567679	0,06684385	2,615835626	-5,635840035	-2,705395977
AT1G57600	1,602	2,536	2,508	0,828	0,13	0,138	0,083	0,08	0,104	0,133	0,118	0,059	0,182	0,049	19	0,003570551	0,004691018	2,833807706	-5,635035353	-5,362105663
AT1G54490	2,844	3,882	1,159	0,038	0,108	0,265	0,765	0,076	0,086	0,156	0,207	0,103	0,077	0,192	22	0,003583177	0,012373787	2,696661637	-5,631505442	-4,392174996
AT1G23420	0,696	1,363	1,865	2,233	0,026	0,349	0,098	0,102	0,094	0,12	0,102	0,138	0,151	0,049	7	0,003600734	0,049455169	1,642442063	-5,626617565	-3,006688697
AT5G53540	1,212	0,74	4,844	0,722	0,137	0,274	0,084	0,068	0,084	0,095	0,207	0,301	0,159	0,296	5	0,003616216	0,006587795	3,0947007	-5,622327104	-5,022536584
AT1G78790	0,315	1,199	0,617	1,084	0,109	0,231	0,146	0,099	0,084	0,188	0,027	0,049	0,041	0,04	8	0,003623312	0,016488758	2,290288362	-5,620366754	-4,105076464
AT1G22840	0,345	0,94	0,258	0	0,093	0,287	0,48	0,08	0	0	0,112	0,134	0,099	0	3	0,003627196	0,016516066	3,982166408	-5,619295381	-4,103421675
AT5G54900	1,164	1,8	0,239	0,211	0,028	0,219	0,149	1,043	0,089	0,081	0,255	0,469	0,059	0,131	7	0,003650842	0,019107434	3,267827227	-5,612797453	-3,957677805
AT3G61770	0,855	1,008	0,39	1,409	0,091	0,156	0,76	0	0	0	0,693	0,162	0	0	2	0,003665594	0,010879215	2,552869301	-5,608764883	-4,520901191
AT2G34840	0,882	0,96	0,626	0,279	0,09	0,187	0,093	0,084	0,094	0,09	0,174	0,09	0,152	0,136	7	0,003678804	0,012768875	2,648307426	-5,60516758	-4,36074471
AT2G18660	0,393	0,606	1,564	2,527	0,011	0,373	0,1	0,122	0	0	0,115	0,271	0,007	0	3	0,003685496	0,095955828	1,129128926	-5,603350163	-2,343867318
AT5G08410	0,555	0,181	0,236	0,909	0,054	0,125	0	0	0	0	0,555	0	0	0	1	0,003701329	0,002060442	2,574173768	-5,599063335	-6,184834756
AT4G39820	1,227	0,71	0,986	0,272	0,018	0,441	0,249	0	0	0	1,227	0	0	0	2	0,003726116	0,01270936	2,835757206	-5,592388875	-4,365416549
AT3G04780	0,531	1,313	0,228	0,37	0,076	0,199	0,179	0,272	0,171	0,09	0,039	0,087	0,124	0,049	8	0,003738632	0,004614651	3,171737342	-5,58903551	-5,378519037
AT4G37980	1,074	0,838	0,35	1,392	0,08	0,197	0,103	0,247	0,212	0	0,086	0,114	0,668	0,206	4	0,003751486	0,052064333	1,028553207	-5,585603251	-2,955275152
AT2G42540	0,384	0,884	0,875	1,109	0,052	0,186	0,337	0,307	0	0	0,158	0,226	0	0	3	0,00375654	0,1717899	1,178164884	-5,584256958	-1,76148306
AT5G55450	0,315	0,459	0,501	0,424	0,069	0,293	0,095	0	0	0	0,315	0	0	0	2	0,003769557	0,015730939	0,603258924	-5,580797791	-4,152125869
AT1G34150	1,341	2,205	1,219	1,894	0,131	0,261	0,235	0,08	0,083	0,088	0,099	0,06	0,146	0,046	14	0,003770606	0,014085299	2,47986768	-5,580519548	-4,26262365
AT1G77480	1,401	1,38	0,272	0,123	0,187	0,146	0,368	0,08	0,098	0,101	0,194	0,118	0,227	0,234	9	0,003772057	0,006540044	2,468271382	-5,580134803	-5,029811386
AT3G01240	0,393	0,269	0,268	0,965	0,099	0,168	0	0	0	0	0,393	0	0	0	1	0,003783928	0,327379766	0,794277538	-5,576992655	-1,116634418
AT3G09090	2,691	2,981	0	0,348	0,251	0,778	0,162	0,166	0,124	0,097	0,128	0,111	0,083	0,118	13	0,003798465	0,01229784	3,073301438	-5,573158241	-4,398331642
AT3G02050	2,37	1,237	0,699	0,056	0,116	0,168	0,153	0,083	0,177	0,113	0,048	0,241	0,246	0,051	9	0,00380778	0,02520146	2,002953411	-5,570708937	-3,68085335
AT5G09995	0,618	0,723	0,331	0	0,075	0,288	0,101	0,095	0,076	0,09	0,315	0,051	0,134	0,089	5	0,003809002	0,005139288	2,394237152	-5,570388066	-5,270840731
AT1G79900	0,891	0,762	1,179	0	0,131	0,444	0,186	0	0	0	0,237	0,654	0	0	2	0,003809013	0,049344502	1,754590809	-5,570385179	-3,008928928
AT3G03320	0,735	1,015	0,135	0	0,156	0,174	0,09	0,105	0,087	0,133	0,172	0,128	0,061	0,049	8	0,003816784	0,00689454	2,696719345	-5,568347096	-4,977025485
AT4G26240	0,597	1,598	0,67	0	0,074	0,233	0,092	0,086	0,398	0,412	0,109	0,062	0,084	0,055	7	0,003822862	0,005015031	2,737785361	-5,566755922	-5,295315676
AT2G36590	1,311	1,348	0,823	0	0,169	0,442	0,29	0,076	0,087	0,096	0,082	0,225	0,095	0,19	7	0,003827466	0,007718797	1,852344186	-5,565552314	-4,864096756
AT3G05760	0,609	2,012	0,094	0	0,077	0,612	0,081	0,085	0,069	0,457	0,018	0,081	0,025	0,083	10	0,003828201	0,004439021	3,051213308	-5,565360299	-5,417321422
AT3G58800	1,035	0,666	1,904	0,038	0,146	0,331	0,187	0	0	0	1,035	0	0	0	2	0,003851372	0,012557155	2,071607787	-5,559325831	-4,377464656
AT1G08980	1,278	0,918	0,415	0,665	0,029	0,189	0,082	0,133	0,092	0,076	0,113	0,153	0,125	0,126	9	0,003882845	0,017327524	2,066827969	-5,551187147	-4,055459059
AT1G08710	0,825	1,003	0,156	0,57	0,086	0,209	0,089	0,227	0,091	0,303	0,236	0,174	0,163	0,199	5	0,003888197	0,009298066	2,036924556	-5,549809725	-4,677948857
AT5G42190	0,516	1,395	4,902	0	0,048	0,839	0,507	0	0	0	0,342	0,174	0	0	2	0,003904953	0,008656955	3,195780718	-5,545509532	-4,749392235
AT2G20860	1,125	0,502	0,2	0,785	0,056	0,221	0,067	0,075	0,084	0	0,416	0,212	0,38	0,117	4	0,003915519	0,007244231	3,308520169	-5,542807391	-4,927549851
AT3G09850	2,346	0,295	0,269	0,166	0,108	0,185	0	0	0	0	2,346	0	0	0	1	0,003917445	0,005849648	3,059677029	-5,542315623	-5,14137379
AT1G45190	0,519	0,135	2,455	18,817	0,054	0,079	0	0	0	0	0,519	0	0	0	1	0,003925142	0,052845497	0,637513431	-5,54035275	-2,940382774
AT5G22060	1,26	0,916	2,097	0,204	0,128	0,175	0,332	0,101	0,085	0,097	0,153	0,308	0,277	0,199	5	0,003931003	0,01658857	3,543150165	-5,538860669	-4,099041375
AT1G18400	0,783	1,563	1,463	2,785	0,065	0,166	0,104	0,102	0,431	0,285	0,357	0,126	0,066	0,069	6	0,003942357	0,018538793	1,763386666	-5,535976511	-3,987889823
AT2G28880	2,76	2,024	2,068	3,83	0,129	0,191	0,289	0,091	0,071	0,087	0,328	0,132	0,068	0,065	14	0,003969701	0,013189404	2,179627035	-5,529064502	-4,328341499
AT3G08610	0,198	1,18	0,965	1,603	0,034	0,287	0,137	0,721	0	0	0,108	0,09	0	0	3	0,004025634	0,011289591	3,882596412	-5,515072865	-4,483874128
AT3G29290	1,623	0,546	0,164	6,732	0,309	0,153	0,083	0	0	0	1,452	0,171	0	0	2	0,004029392	0,111514866	1,614481373	-5,514139783	-2,19359737
AT4G39240	1,128	0,503	0,777	0	0,06	0,259	0,182	0	0	0	1,128	0	0	0	2	0,00405632	0,009662474	2,88169132	-5,50747912	-4,639505556
AT5G18200	1,056	0,498	1,503	1,085	0,042	0,224	0,149	0,083	0	0	0,507	0,291	0,258	0	3	0,004069836	0,004237577	2,690558105	-5,504152575	-5,463763635
AT1G07080	0,798	1,387	0,159	1,758	0,058	0,332	0,174	0,113	0,223	0,489	0,282	0,066	0,141	0,093	5	0,004082416	0,004565603	3,242833524	-5,501066309	-5,389204682
AT3G05370	2,583	0,123	0,924	2,726	0,002	0,119	0	0	0	0	2,583	0	0	0	1	0,004093583	0,184709418	1,653621993	-5,498334653	-1,688971402
AT3G49850	0,888	1,064	0,747	0,126	0,218	0,264	0,187	0,078	0,105	0,113	0,15	0,215	0,085	0,084	6	0,004128482	0,007547054	2,027608943	-5,489845494	-4,886597991
AT1G07440	0,801	0,589	0,319	3,471	0,022	0,136	0,079	0,073	0,193	0,088	0,08	0,208	0,217	0,107	5	0,004137504	0,033751386	1,943475325	-5,487662572	-3,388733796
AT4G23630	0,828	1,286	2,995	0,173	0,245	0,362	0,407	0,083	0,097	0,094	0,265	0,181	0,142	0,07	5	0,004146708	0,007967766	3,820976005	-5,485440513	-4,832351127
AT1G68290	0,873	0,895	1,164	0	0,046	0,173	0,082	0,094	0,096	0,074	0,123	0,172	0,111	0,056	9	0,004187817	0,057073558	1,988683774	-5,475575683	-2,863414352
AT5G59870	0,453	0,384	4,013	0,933	0,073	0,222	0,088	0	0	0	0,213	0,24	0	0	2	0,004200084	0,005622161	3,712999539	-5,472650754	-5,181039169
AT2G39970	0,996	1,835	1,209	0,192	0,175	0,193	0,093	0,093	0,185	0,113	0,081	0,078	0,075	0,131	11	0,004203008	0,003307104	2,842867883	-5,47195482	-5,711682397
AT3G63220	1,038	0,809	0,395	2,232	0,188	0,147	0,471	0	0	0	1,038	0	0	0	2	0,004214646	0,014040392	2,858119872	-5,469189677	-4,265816961
AT1G11480	1,737	1,08	1,915	0,123	0,218	0,214	0,224	0,095	0,12	0,086	0,092	0,907	0,179	0,037	6	0,004255946	0,00679624	2,972480994	-5,459438215	-4,991385761
AT5G04480	3,153	3,318	1,775	4,099	0,191	0,37	0,903	0,195	0,139	0,177	0,51	0,087	0,104	0,051	14	0,004256847	0,054688961	2,540809596	-5,459226534	-2,9060934
AT1G35470	1,398	2,159	0,384	3,797	0,091	0,177	0,436	0,143	0,095	0,343	0,392	0,147	0,087	0,046	10	0,00426771	0,01070616	2,396204633	-5,456677895	-4,536936002
AT5G03020	1,044	0,096	1,818	0	0,005	0,089	0	0	0	0	1,044	0	0	0	1	0,00428572	0,09681545	1,519964012	-5,452466713	-2,33494869
AT1G21460	0,744	0,754	3,159	0,06	0,076	0,168	0,118	0,116	0,097	0,094	0,034	0,037	0,096	0,28	6	0,004293303	0,022660525	2,455021606	-5,450698912	-3,787130855
AT4G09420	1,374	0,207	2,34	1,135	0,014	0,107	0,085	0	0	0	0,455	0,919	0	0	2	0,004299811	0,030963671	1,852123147	-5,449184211	-3,474940665
AT3G49000	1,572	1,704	1,359	0,804	0,194	0,136	0,075	0,093	0,106	0,166	0,072	0,154	0,113	0,073	14	0,004301918	0,014121642	2,36173923	-5,448694309	-4,260046765
AT5G58575	0,546	0,673	0,731	1,67	0,116	0,011	0,264	0,167	0,115	0	0,039	0,312	0,195	0	4	0,004321554	0,018977135	2,327822943	-5,444140219	-3,964520446
AT1G61040	1,932	0,831	0,827	0,767	0,198	0,22	0,411	0	0	0	1,932	0	0	0	2	0,004346467	0,005552949	2,738752644	-5,438391948	-5,193426141
AT4G20370	0,528	1,698	1,521	2,056	0,03	0,239	0,646	0,525	0,259	0	0,201	0,062	0,041	0,224	4	0,004351423	0,041166611	1,973051229	-5,437252361	-3,190127764
AT3G47060	2,409	1,573	2,096	0,099	0,013	0,352	0,128	0,076	0,115	0,118	0,825	0,063	0,135	0,066	13	0,00435961	0,00998414	2,462920585	-5,435372675	-4,606757445
AT5G50790	0,87	0,877	7,078	1,373	0,171	0,207	0,134	0,085	0,093	0,085	0,046	0,037	0,211	0,162	6	0,004363678	0,072240732	1,684586422	-5,434439999	-2,627751237
AT1G70570	1,788	1,87	1,124	0,435	0,091	0,221	0,26	0,085	0,12	0,123	0,388	0,483	0,158	0,084	10	0,00438016	0,01344674	2,771865239	-5,430670026	-4,309018581
AT5G65210	1,107	2,129	5,173	0,177	0,246	0,302	0,967	0,113	0,085	0,085	0,171	0,081	0,06	0,078	9	0,004389327	0,008569502	2,656304133	-5,428579367	-4,759545658
AT3G16040	0,195	0,666	0,289	0	0,11	0,14	0,259	0,075	0,083	0	0,016	0,056	0,042	0,081	4	0,004389747	0,204937283	0,913867846	-5,428483685	-1,585051283
AT4G32590	0,522	0,993	0,82	0,593	0,061	0,092	0,086	0,209	0,169	0,246	0,192	0,114	0,054	0,063	6	0,004412601	0,02625435	2,132752503	-5,423290967	-3,639923589
AT2G21430	1,086	0,343	0,241	0,145	0,017	0,072	0,084	0,17	0	0	0,45	0,12	0,516	0	3	0,004417705	0,00742619	2,357365786	-5,422134949	-4,902742338
AT1G59830	0,921	1,033	0,864	0,226	0,179	0,187	0,207	0,097	0,088	0,188	0,253	0,115	0,109	0,078	6	0,004466504	0,006549592	3,037791332	-5,411149279	-5,028352521
AT5G58570	0,261	0,324	0,731	0	0,156	0,166	0	0	0	0	0,261	0	0	0	1	0,004477947	0,109114454	1,209069827	-5,408590597	-2,215357911
AT3G47810	0,573	2,529	4,833	0	0,107	0,761	0,469	0,654	0,537	0	0,132	0,138	0,303	0	4	0,004482875	0,004651263	3,747172577	-5,407490697	-5,370616483
AT5G49610	1,08	0,376	4,665	0	0,201	0,173	0	0	0	0	1,08	0	0	0	1	0,004488281	0,006991279	2,188439256	-5,406285501	-4,963091764
AT5G66160	0,933	1,402	0,665	0,215	0,098	0,554	0,087	0,146	0,422	0,097	0,13	0,237	0,39	0,098	5	0,004489234	0,005294795	2,314993533	-5,406073193	-5,241031016
AT4G38430	1,647	0,694	1,111	0,26	0,175	0,147	0,088	0,087	0,113	0,086	0,268	0,117	0,521	0,354	5	0,004510182	0,013733921	3,02531124	-5,401417772	-4,287886521
AT1G04930	0,999	1,762	1,855	0,429	0,064	0,252	0,558	0,123	0,091	0,373	0,549	0,053	0,04	0,081	7	0,004518216	0,006469604	2,265029601	-5,399638053	-5,040640378
AT5G41480	1,593	1,117	1,388	0,16	0,039	0,112	0,26	0,092	0,081	0,123	0,285	0,098	0,145	0,063	9	0,004521819	0,005962312	2,370660077	-5,398840932	-5,122296954
AT5G47100	0,642	1,984	1,723	0,871	0,304	0,255	0,232	0,384	0,324	0,096	0,079	0,083	0,06	0,109	9	0,004536455	0,004773082	2,829066141	-5,395609409	-5,344763061
AT1G44920	0,777	0,729	0,701	0	0	0,324	0,097	0,086	0,093	0,131	0,32	0,128	0,113	0,186	5	0,00453753	0,004774649	2,279177642	-5,395372468	-5,344434816
AT4G34110	1,332	2,379	1,523	0,992	0,899	0,205	0,234	0,188	0,09	0,076	0,486	0,078	0,09	0,138	9	0,004538936	0,0099228	3,728751105	-5,395062656	-4,612920139
AT2G33040	0,978	1,423	0,69	0,44	0,132	0,197	0,402	0,112	0,2	0,083	0,098	0,044	0,153	0,114	8	0,004560441	0,003153176	3,984023441	-5,39033595	-5,75934508
AT3G26370	1,674	1,508	0,373	0,138	0,139	0,185	0,176	0,093	0,171	0,125	0,309	0,051	0,091	0,077	11	0,004566431	0,011891533	2,95031555	-5,389023342	-4,431928645
AT4G38800	0,804	1,1	0,171	0,023	0,115	0,145	0,089	0,084	0,16	0,243	0,1	0,064	0,092	0,107	8	0,004590915	0,004231573	3,709206863	-5,383675928	-5,465181487
AT5G01160	1,083	0,763	0,361	2,307	0,19	0,127	0,079	0,123	0,244	0	0,255	0,059	0,769	0	4	0,004591969	0,010587075	2,666835119	-5,383446371	-4,548121361
AT1G48380	1,068	0,79	0,178	0,016	0,066	0,223	0,086	0,089	0,094	0,234	0,324	0,111	0,087	0,251	5	0,0045942	0,004994746	2,25032518	-5,382960641	-5,299368719
AT2G17033	1,515	0,994	0,217	0,21	0,066	0,438	0,401	0,089	0	0	0,028	0,422	1,065	0	3	0,004617038	0,014172143	2,063883533	-5,378001905	-4,256477002
AT2G45770	1,101	1,391	3,397	0,482	0,029	0,306	0,108	0,077	0,112	0,112	0,306	0,105	0,074	0,059	11	0,004619447	0,020655881	2,222416766	-5,377480278	-3,879755206
AT3G03480	1,365	0,236	0,269	1,859	0,032	0,103	0,1	0	0	0	0,471	0,894	0	0	2	0,004628639	0,05321228	1,423331983	-5,375492407	-2,933466082
AT4G09830	0,576	1,511	2,274	0	0,098	0,261	1,065	0,087	0	0	0,159	0,081	0,336	0	3	0,004661994	0,011402863	2,940155762	-5,368312025	-4,473890815
AT5G20680	1,656	2,152	4,23	0,543	0,413	0,313	0,429	0,222	0,311	0,146	0,053	0,152	0,084	0,342	7	0,004671898	0,007823831	2,75205405	-5,366189866	-4,850580947
AT5G63860	1,323	2,922	2,42	0,988	0,164	0,312	0,188	0,192	0,213	0,392	0,094	0,187	0,147	0,082	12	0,004699634	0,010189611	2,640100259	-5,360270646	-4,586386607
AT5G17070	0,834	1,937	3,456	0,308	0,049	0,145	0,42	0,209	0,098	0,44	0,146	0,081	0,049	0,097	8	0,004709964	0,014467075	2,672774197	-5,358075014	-4,235879901
AT3G28580	1,503	0,204	3,734	0,991	0,112	0,09	0	0	0	0	1,503	0	0	0	1	0,004711002	0,110423007	1,098954848	-5,357854655	-2,20343677
AT5G40360	1,08	0,401	4,007	0,984	0,078	0,041	0,181	0,101	0	0	0,5	0,127	0,453	0	3	0,004715617	0,064187928	1,140542494	-5,356875512	-2,745940123
AT2G47010	1,356	0,849	2,376	0,356	0,378	0,202	0,064	0,117	0,088	0	0,25	0,593	0,513	0	4	0,004719104	0,04432505	1,549955981	-5,356136328	-3,116205299
AT4G05320	1,167	0,796	2,158	0,428	0,084	0,178	0,305	0,229	0	0	0,504	0,663	0	0	3	0,004724872	0,014093846	4,213070651	-5,354914808	-4,262017031
AT3G07820	1,176	0,48	1,148	0,69	0,066	0,156	0,096	0,077	0,086	0	0,111	0,306	0,519	0,24	4	0,004726291	0,164442628	0,749584118	-5,354614528	-1,805193536
AT1G79870	0,942	0,34	0,571	0,034	0,047	0,175	0,117	0	0	0	0,423	0,519	0	0	2	0,004730319	0,0080597	3,083065603	-5,353762637	-4,820878944
AT5G05750	0,885	0,62	0,57	0	0,165	0,453	0	0	0	0	0,885	0	0	0	1	0,004733383	0,007566683	2,670949482	-5,35311511	-4,884000485
AT1G33230	1,044	2,362	0,762	1,425	0,202	0,251	0,077	0,082	0,105	0,09	0,201	0,079	0,095	0,105	10	0,004751934	0,008724791	3,037930977	-5,349203586	-4,741586765
AT5G39520	0,693	1,347	0,667	0	0,075	0,466	0,085	0,539	0,087	0,097	0,162	0,087	0,15	0,198	5	0,004784003	0,06329525	1,583968282	-5,342477635	-2,759944992
AT5G56170	0,507	0,811	0,43	0,039	0,102	0,177	0,096	0,436	0	0	0,082	0,06	0,365	0	3	0,004784325	0,006395292	3,210065678	-5,34241033	-5,052193184
AT3G15900	0,426	0,407	4,978	0	0,11	0,104	0,192	0	0	0	0,228	0,198	0	0	2	0,004793988	0,013996251	2,095879743	-5,340392646	-4,268965771
AT3G20920	1,098	1,078	0,974	0,002	0,052	0,186	0,352	0,203	0,176	0,111	0,099	0,315	0,205	0,229	5	0,00481748	0,006513204	3,247589812	-5,335504309	-5,033923778
AT1G73120	0,33	0,435	1,085	0,308	0,064	0,178	0,192	0	0	0	0,059	0,271	0	0	2	0,004822118	0,037124507	1,613752955	-5,334542028	-3,293477961
AT1G21540	1,653	0,299	2,536	1,678	0,043	0,143	0,112	0	0	0	0,909	0,744	0	0	2	0,004864853	0,040157446	0,68929756	-5,32571878	-3,214947401
AT3G02950	0,711	0,835	0,342	1,352	0,144	0,272	0,318	0,099	0	0	0,6	0,111	0	0	3	0,004877943	0,006610952	2,308619375	-5,323031664	-5,019027611
AT4G23840	1,794	1,265	0,254	0,064	0,033	0,212	0,314	0,084	0,455	0,075	0,17	0,155	0,218	0,613	6	0,0048798	0,005767245	2,475526601	-5,322651044	-5,155560782
AT1G24520	0,378	0,257	0,424	3,963	0,069	0,186	0	0	0	0	0,378	0	0	0	1	0,004887684	0,03269005	1,997333322	-5,321036707	-3,420684529
AT4G01026	0,636	0,785	0,37	0	0,089	0,4	0,225	0,071	0	0	0,15	0,216	0,27	0	3	0,0049058	0,01646348	2,580547576	-5,3173371	-4,106610684
AT3G63380	3,102	0,648	0,806	0,344	0,146	0,5	0	0	0	0	3,102	0	0	0	1	0,004913315	0,022229754	2,036509099	-5,315806412	-3,806323617
AT3G46530	2,508	0,464	0,753	0,157	0,091	0,371	0	0	0	0	2,508	0	0	0	1	0,004914735	0,015066949	0,475348066	-5,315517443	-4,195251742
AT4G28520	1,575	0,655	0,731	0,693	0,028	0,178	0,126	0,106	0,218	0	0,304	0,425	0,438	0,408	4	0,004927892	0,0334954	1,697675832	-5,312843969	-3,396347163
AT2G18770	0,783	1,134	1,142	0,198	0,113	0,199	0,226	0,17	0,156	0,085	0,139	0,083	0,09	0,149	7	0,004951119	0,004347712	2,704543272	-5,308141667	-5,438105549
AT4G14080	1,437	0,382	0,362	0,38	0,065	0,156	0,083	0,078	0	0	0,046	1,353	0,038	0	3	0,004952957	0,01742732	0,607108351	-5,307770507	-4,049716189
AT3G53470	0,408	0,342	1,239	1,814	0,068	0,194	0,079	0	0	0	0,13	0,278	0	0	2	0,004955486	0,022890789	1,970948308	-5,307260033	-3,777020676
AT1G29350	2,496	2,824	0,26	1,651	0,174	0,291	0,383	0,411	0,083	0,514	0,181	0,044	0,118	0,115	10	0,0049731	0,01215106	3,35606449	-5,303711891	-4,41033887
AT5G05080	0,756	1,469	2,453	0,011	0,291	0,171	0,514	0,111	0,098	0,101	0,003	0,145	0,078	0,113	7	0,004996048	0,006383821	3,286552764	-5,299108079	-5,053988458
AT3G17060	1,035	0,787	2,463	0,085	0,039	0,275	0,231	0,082	0,074	0,088	0,251	0,163	0,207	0,248	5	0,004997586	0,016352368	0,667099267	-5,298800283	-4,11338256
AT5G62090	2,451	1,647	1,336	0,518	0,519	0,257	0,096	0,112	0,107	0,087	0,924	0,132	0,049	0,215	9	0,005020876	0,010508738	2,552517748	-5,294150859	-4,555548177
AT5G07690	1,011	0,769	3,255	1,782	0,325	0,257	0,097	0,09	0	0	0,133	0,13	0,748	0	3	0,005029355	0,041642627	1,593511409	-5,292463534	-3,178630949
AT5G57020	1,305	0,73	0,024	0,364	0,267	0,145	0,316	0	0	0	1,305	0	0	0	2	0,005031668	0,01102206	3,365711596	-5,29200374	-4,50785656
AT4G25550	0,603	2,19	0,164	1,386	0,141	0,295	0,51	0,658	0,092	0,33	0,119	0,046	0,094	0,074	7	0,005039185	0,004756947	3,000933974	-5,290510916	-5,348149203
AT2G16950	2,688	4,668	6,439	3,481	0,091	0,564	0,783	0,173	0,129	0,076	0,186	0,288	0,09	0,082	29	0,00505024	0,01165661	2,944896978	-5,288319512	-4,451881878
AT3G13930	1,62	2,974	0,957	0,023	0,199	0,325	0,164	0,389	0,27	0,097	0,033	0,094	0,065	0,086	20	0,005061813	0,009153552	3,570834137	-5,286030559	-4,693613278
AT2G17540	0,828	0,664	2,372	1,271	0,183	0,241	0,237	0	0	0	0,828	0	0	0	2	0,005063482	0,04455583	2,077168457	-5,28570089	-3,111012269
AT3G57040	0,705	1,114	6,321	0,268	0,444	0,203	0,096	0,102	0,155	0,116	0,103	0,107	0,078	0,071	5	0,005082524	0,020923769	2,659407634	-5,28194729	-3,866869493
AT4G03600	0,489	0,318	0,531	0,752	0,199	0,117	0	0	0	0	0,489	0	0	0	1	0,005125015	0,06440871	1,622686116	-5,273621827	-2,742506407
AT5G63100	0,99	0,302	0,209	3,164	0,004	0,296	0	0	0	0	0,99	0	0	0	1	0,005128527	0,054025521	1,723315224	-5,272936796	-2,918298733
AT4G29530	0,738	0,638	0,35	0,321	0,084	0,143	0,09	0,089	0,233	0	0,138	0,122	0,202	0,276	4	0,005141277	0,007465269	2,436848056	-5,270453787	-4,897493814
AT2G19190	2,631	1,265	3,274	0,091	0,05	0,017	0,195	0,08	0,085	0,111	0,085	0,547	0,482	0,142	13	0,005149591	0,100283621	1,689519761	-5,268837985	-2,299752897
AT5G10780	0,543	1,155	2,898	0,496	0,075	0,283	0,152	0,186	0,209	0,122	0,129	0,057	0,154	0,098	6	0,005176259	0,007687252	3,366183655	-5,263672684	-4,868191907
AT3G55450	1,17	1,034	1,449	0,612	0,119	0,248	0,23	0,093	0,079	0,08	0,031	0,308	0,136	0,146	6	0,005204774	0,007584508	2,96623664	-5,258178998	-4,881647533
AT3G06310	0,327	1,083	0,13	3,168	0,121	0,287	0,084	0,589	0	0	0,194	0,133	0	0	3	0,00522204	0,009193574	2,797519264	-5,254867149	-4,689250517
AT3G01150	1,2	1,67	3,341	0,035	0,094	0,161	0,241	0,525	0,092	0,088	0,183	0,21	0,063	0,17	9	0,005244706	0,003581859	2,881887817	-5,250536092	-5,63187334
AT4G27720	1,383	1,312	0,524	0,07	0,082	0,292	0,332	0,083	0,085	0,143	0,151	0,145	0,169	0,271	8	0,005245227	0,00823055	3,09685035	-5,250436759	-4,799902438
AT1G19010	0,96	1,053	2,708	0,567	0,121	0,151	0,239	0,368	0,175	0	0,015	0,177	0,708	0,06	4	0,005252276	0,004059131	2,336184854	-5,249093773	-5,506786368
AT2G46900	1,884	0,707	1,407	0,114	0,1	0,179	0,239	0,106	0,084	0	0,159	0,521	0,921	0,283	4	0,005265563	0,011878793	2,789759099	-5,246567207	-4,43300057
AT1G47250	0,834	1,65	7,78	0	0,042	0,759	0,848	0	0	0	0,351	0,483	0	0	2	0,005277103	0,009576561	3,148224318	-5,244378006	-4,648436728
AT1G59510	1,146	0,294	3,022	0,309	0,131	0,161	0	0	0	0	1,146	0	0	0	1	0,005279408	0,054829314	2,01054759	-5,243941309	-2,903530301
AT5G09390	1,056	1,334	0,398	0,293	0,056	0,119	0,325	0,126	0,077	0,141	0,074	0,19	0,126	0,174	9	0,005315586	0,003530561	3,01687473	-5,237112019	-5,646298497
AT3G11960	4,14	2,849	1,289	0,582	0,043	0,214	0,371	0,167	0,077	0,261	0,201	0,135	0,077	0,084	15	0,005321499	0,005350192	2,510504877	-5,236000248	-5,230622831
AT3G13440	0,837	1,642	1,03	0,223	0,98	0,227	0,26	0,174	0	0	0,077	0,76	0	0	3	0,005331146	0,007322039	2,865733183	-5,234189055	-4,916866438
AT1G76960	0,159	0,341	0,446	0,912	0,047	0,18	0,113	0	0	0	0,085	0,074	0	0	2	0,005342952	0,023758164	0,584094295	-5,23197697	-3,73982906
AT3G16910	1,71	0,737	0,985	0,206	0,089	0,175	0,389	0,084	0	0	0,222	0,591	0,897	0	3	0,005347638	0,01516878	2,503874752	-5,231100311	-4,188515911
AT1G74990	0,414	0,359	3,163	0,446	0,069	0,121	0,166	0	0	0	0,414	0	0	0	2	0,005371861	0,01428007	2,069237993	-5,226580876	-4,24889042
AT2G20140	1,332	1,048	0,28	0,291	0,035	0,241	0,081	0,403	0,105	0,092	0,474	0,246	0,17	0,217	6	0,005383444	0,026312559	2,894389686	-5,224426961	-3,637708925
AT3G27470	1,197	2,629	0,79	2,368	0,246	0,323	0,522	0,129	0,119	0,086	0,105	0,165	0,105	0,084	15	0,005389891	0,005239051	2,3449708	-5,223230117	-5,251614904
AT1G19150	0,813	0,411	0,233	0,19	0,056	0,172	0,084	0,099	0	0	0,28	0,515	0,018	0	3	0,005404305	0,04210392	1,225306061	-5,220559421	-3,167614431
AT5G24316	0,378	0,81	2,321	0	0,028	0,495	0,11	0,098	0,08	0	0,076	0,041	0,108	0,153	4	0,005411193	0,073313843	1,536218177	-5,219285693	-2,613005834
AT3G14290	0,714	1,716	1,762	0,319	0,102	0,204	0,104	0,133	0,193	0,293	0,014	0,082	0,081	0,114	10	0,005414041	0,004172163	3,435113497	-5,218759515	-5,479320673
AT4G39150	1,038	1,522	0,764	1,485	0,048	0,145	0,274	0,225	0,154	0,168	0,087	0,06	0,083	0,166	10	0,005416899	0,009360456	3,005337252	-5,218231767	-4,671261272
AT4G02630	1,479	0,265	0,267	0,652	0,069	0,194	0	0	0	0	1,479	0	0	0	1	0,00541789	0,03481061	1,929788788	-5,218048838	-3,357833054
AT2G39940	1,779	2,008	0,794	0	0,261	0,885	0,686	0,176	0	0	0,491	0,481	0,807	0	3	0,005423946	0,006756624	2,635089186	-5,216931684	-4,997231922
AT4G26750	1,266	1,538	0,095	0,381	0,114	0,153	0,086	0,3	0,516	0,101	0,094	0,101	0,11	0,076	6	0,005424361	0,002650838	2,666587535	-5,216855175	-5,932879463
AT1G54390	0,921	1,49	1,317	1,532	0,046	0,431	0,1	0,092	0,208	0,53	0,046	0,072	0,212	0,064	6	0,005429484	0,002560463	2,721095558	-5,215911177	-5,967567177
AT3G28080	1,077	2,634	0,523	0,868	0,009	0,195	0,075	0,117	1,245	0,82	0,197	0,066	0,114	0,247	7	0,005461258	0,072169729	1,563252539	-5,210076113	-2,628734587
AT3G27160	0,552	1,063	5,835	4,927	0,054	0,235	0,773	0	0	0	0,431	0,121	0	0	2	0,005469393	0,006378139	2,325917975	-5,208587638	-5,054878917
AT2G47220	1,41	1,802	1,335	0,066	0,315	0,334	0,206	0,148	0,091	0,084	0,09	0,069	0,107	0,043	10	0,005469815	0,03170944	0,601447008	-5,208510484	-3,451140851
AT4G36730	0,948	1,91	2,173	0	0,305	0,23	0,417	0,09	0,112	0,108	0,06	0,045	0,09	0,09	12	0,005490888	0,006519061	2,875892876	-5,204665288	-5,033024932
AT3G16580	1,149	0,222	1,186	1,962	0,02	0,2	0	0	0	0	1,149	0	0	0	1	0,005491538	0,033555922	0,812936858	-5,204546917	-3,394541918
AT3G52200	1,914	4,268	3,148	0,632	0,11	0,295	0,384	0,158	0,082	0,378	0,095	0,057	0,055	0,034	23	0,005510547	0,006048576	3,02361416	-5,201091387	-5,107932407
AT3G01270	1,428	0,782	0,715	0,737	0,176	0,203	0,227	0,099	0,078	0	0,197	0,76	0,246	0,225	4	0,005561899	0,047762062	1,714718518	-5,191815682	-3,041523637
AT5G65950	2,598	0,905	2,53	0,127	0,071	0,26	0,257	0,096	0,222	0	0,138	0,167	0,842	1,451	4	0,005567296	0,003844294	3,339357186	-5,190845801	-5,561165308
AT2G46330	0,222	0,525	3,089	0,279	0,146	0,22	0,158	0	0	0	0,115	0,107	0	0	2	0,005569055	0,003055278	3,995187517	-5,190529898	-5,790884692
AT2G22370	0,66	0,715	0,091	0,2	0,11	0,203	0,148	0,091	0,078	0,087	0,042	0,1	0,058	0,357	5	0,005572019	0,012833862	2,724898504	-5,189997813	-4,355668132
AT4G17480	0,915	1,046	0,378	0,159	0,118	0,306	0,075	0,095	0,09	0,099	0,097	0,085	0,241	0,051	8	0,005582984	0,047921224	1,037081068	-5,188031879	-3,038196783
AT4G39330	1,083	0,772	1,363	0,055	0,047	0,301	0,158	0,084	0,097	0,087	0,098	0,114	0,514	0,154	5	0,005586256	0,036475783	2,053532507	-5,187445984	-3,311106718
AT1G07530	2,31	0,537	2,005	1,777	0,187	0,245	0,102	0	0	0	2,31	0	0	0	2	0,005593376	0,024787017	2,896334594	-5,186172239	-3,697435271
AT5G63560	1,281	0,653	1,309	0,463	0,035	0,179	0,438	0	0	0	0,435	0,846	0	0	2	0,005622804	0,015769836	1,72145177	-5,180924807	-4,149656278
AT1G61800	1,167	1,14	9,01	3,271	0,086	0,286	0,391	0,093	0,165	0,121	0,492	0,226	0,223	0,214	5	0,005636227	0,099768667	1,279854425	-5,178540409	-2,304901103
AT1G29460	0,447	0,19	2,102	1,008	0,087	0,101	0	0	0	0	0,447	0	0	0	1	0,00564088	0,09891819	0,546556577	-5,177715197	-2,313462134
AT3G15470	2,652	1,305	6,03	0,001	0,349	0,367	0,099	0,093	0,112	0,09	1,575	0,091	0,158	0,052	7	0,00564099	0,004228271	2,367310653	-5,177695697	-5,465962117
AT1G05860	0,843	1,259	0,351	1,1	0,046	0,284	0,447	0,481	0	0	0,578	0,265	0	0	3	0,005671733	0,012966351	2,013354077	-5,172260564	-4,345397662
AT3G20410	1,626	1,295	1,487	0,161	0,186	0,296	0,255	0,092	0,112	0,086	0,736	0,144	0,153	0,116	8	0,005678615	0,027908574	2,447514705	-5,171047914	-3,578821326
AT5G37370	1,182	2,654	0,239	4,461	0,145	0,159	0,385	0,85	0,489	0,626	0,291	0,081	0,072	0,738	5	0,005696022	0,005885142	2,800675523	-5,167987243	-5,135324409
AT2G45980	0,771	0,987	0,26	2,613	0,163	0,327	0,375	0,12	0	0	0,666	0,105	0	0	3	0,005698782	0,004179173	3,062636597	-5,167502811	-5,477641899
AT2G34720	0,597	1,25	2,998	5,498	0,093	0,25	0,263	0,093	0,386	0,089	0,028	0,116	0,084	0,165	6	0,005699807	0,008667604	2,184627921	-5,167322964	-4,748162882
AT1G32790	1,077	1,384	4,423	2,133	0,198	0,246	0,291	0,094	0,085	0,078	0,441	0,108	0,045	0,073	10	0,005713175	0,003634299	3,451637647	-5,164980368	-5,617339034
AT2G28390	1,824	2,059	4,839	3,403	0,089	0,252	0,242	0,123	0,091	0,184	0,507	0,08	0,072	0,04	14	0,005727185	0,004567637	2,907703611	-5,162531143	-5,388759276
AT5G58440	1,764	1,117	0,039	0,463	0,11	0,246	0,096	0,258	0,1	0,309	1,119	0,21	0,261	0,087	5	0,005737815	0,005423755	2,789805074	-5,160676803	-5,216966899
AT1G04380	1,038	0,439	0,966	1,343	0,012	0,22	0,074	0,133	0	0	0,464	0,322	0,252	0	3	0,005747852	0,023556731	1,616072503	-5,158929059	-3,748343682
AT2G03730	1,371	1,181	2,539	4,256	0,241	0,184	0,134	0,199	0,082	0,077	0,004	0,073	0,046	0,183	8	0,005767095	0,009074164	2,643105788	-5,155586791	-4,702324024
AT3G02520	0,798	1,079	0,261	1,821	0,081	0,362	0,315	0,105	0,102	0,114	0,477	0,123	0,117	0,081	5	0,00576981	0,01110737	3,345788611	-5,155116128	-4,500146427
AT2G28605	0,699	0,251	0,065	6,176	0,022	0,147	0,081	0	0	0	0,441	0,258	0	0	2	0,005772423	0,042037212	1,632639593	-5,154663356	-3,169200053
AT5G62690	1,353	0,958	13,476	0,669	0,14	0,227	0,089	0,502	0	0	0,394	0,27	0,689	0	3	0,005786032	0,005182873	3,905821794	-5,152308542	-5,262395743
AT1G04645	0,387	0,107	0,63	0,413	0,023	0,082	0	0	0	0	0,387	0	0	0	1	0,005789932	0,150550171	1,145881655	-5,151634732	-1,893458888
AT1G53750	1,281	1,472	0,693	0,013	0,141	0,206	0,345	0,09	0,093	0,093	0,087	0,082	0,092	0,078	10	0,005797587	0,014564292	3,474947902	-5,150313482	-4,229182499
AT2G26930	1,152	1,874	2,272	0	0,016	0,607	0,225	0,081	0,092	0,078	0,144	0,096	0,069	0,105	11	0,005821063	0,010258644	2,398753872	-5,146272388	-4,579634612
AT3G05610	2,01	0,492	1,485	0,91	0,196	0,203	0,092	0	0	0	1,009	1,001	0	0	2	0,005830452	0,123118111	0,710305998	-5,144660752	-2,094611132
AT4G17640	0,849	1,227	0,191	0,247	0,24	0,283	0,338	0,128	0,09	0,15	0,217	0,225	0,11	0,166	5	0,005830535	0,003930936	3,114294129	-5,144646516	-5,538877714
AT5G52500	1,092	0,208	0,567	4,22	0,044	0,162	0	0	0	0	1,092	0	0	0	1	0,005837434	0,017831825	0,551298756	-5,143463962	-4,026770497
AT1G64520	0,804	1,117	0,147	1,382	0,06	0,197	0,301	0,295	0,081	0,096	0,105	0,079	0,103	0,264	6	0,005843724	0,012842298	3,439789754	-5,142387014	-4,355011025
AT1G05385	0,6	0,445	0,054	0,06	0,069	0,072	0,223	0,081	0	0	0,079	0,383	0,138	0	3	0,005852128	0,014769862	2,087146095	-5,140949923	-4,215166526
AT3G46670	1,356	0,453	0,921	1,422	0,169	0,205	0,078	0	0	0	0,478	0,878	0	0	2	0,005861977	0,087817889	1,304904912	-5,13926836	-2,432490052
AT3G07930	1,059	0,957	0,389	0,606	0,101	0,487	0,368	0	0	0	1,018	0,041	0	0	2	0,005864231	0,009976866	2,033871715	-5,138883922	-4,607486266
AT4G39920	1,038	0,488	0,147	1,069	0,132	0,354	0	0	0	0	1,038	0	0	0	1	0,005867269	0,010258081	2,371198508	-5,138366	-4,579689494
AT5G47880	1,311	1,148	0,175	0,235	0,075	0,372	0,62	0,078	0	0	1,311	0	0	0	3	0,005953269	0,012454168	3,386651094	-5,123814799	-4,385699933
AT4G00755	1,134	0,752	4,208	0,055	0,208	0,182	0,093	0,089	0,089	0,093	0,115	0,42	0,182	0,119	5	0,005961636	0,00726402	2,725347138	-5,122410339	-4,924821884
AT3G12290	0,9	1,118	0,422	0,011	0,088	0,192	0,449	0,174	0,108	0,109	0,114	0,184	0,158	0,213	5	0,005982921	0,010042802	3,578247611	-5,118846369	-4,60089912
AT1G26110	1,836	1,578	0,637	0,264	0,201	0,27	0,305	0,08	0,091	0,286	0,151	0,101	0,075	0,96	8	0,005993207	0,012430266	3,206968915	-5,117128618	-4,387620974
AT4G00355	0,801	0,855	0,591	0,198	0,177	0,285	0,308	0,084	0	0	0,696	0,105	0	0	3	0,005994424	0,00698062	2,589318893	-5,116925575	-4,964617541
AT5G11900	0,597	1,636	1,07	0,091	0,139	0,222	0,332	0,269	0,208	0,094	0,148	0,099	0,059	0,082	7	0,005998049	0,009134366	2,721202251	-5,116321029	-4,695711495
AT5G42790	0,837	1,184	2,126	1,357	0,094	0,219	0,87	0	0	0	0,351	0,486	0	0	2	0,006002117	0,010236537	3,28851669	-5,115643039	-4,5817919
AT2G46580	0,597	0,758	2,634	0,172	0,081	0,167	0,083	0,068	0,086	0,088	0,09	0,05	0,058	0,033	7	0,006022297	0,008182096	2,620959954	-5,112286531	-4,805806926
AT2G32450	2,409	0,401	0,447	0,95	0,164	0,235	0	0	0	0	2,409	0	0	0	1	0,006030435	0,014260348	2,058110876	-5,110936132	-4,25027246
AT1G69180	0,546	1,049	4,072	0,202	0,118	0,268	0,179	0,094	0,101	0,116	0,102	0,12	0,109	0,049	7	0,006042126	0,035173167	0,679941188	-5,108999342	-3,347471788
AT2G20770	1,218	1,745	0,095	0	0,061	1,238	0,086	0,097	0,08	0,079	0,153	0,179	0,112	0,117	6	0,006046602	0,00544542	2,052895643	-5,108258818	-5,212980391
AT5G62740	0,861	0,949	0,914	0,693	0,061	0,22	0,311	0,098	0,096	0,083	0,189	0,121	0,092	0,097	6	0,006052981	0,009306009	2,740196928	-5,107204401	-4,677094958
AT5G51510	0,513	1,033	1,595	3,002	0,078	0,159	0,088	0,271	0,094	0,228	0,082	0,056	0,124	0,107	6	0,006054794	0,002373415	2,990876222	-5,106904924	-6,043425433
AT1G11910	1,521	2,607	0,907	0,251	0,046	0,327	0,996	0,085	0,186	0,085	0,348	0,061	0,095	0,113	14	0,0060632	0,003111939	3,970586925	-5,105517565	-5,772509274
AT3G14860	1,479	1,146	2,939	0,145	0,086	0,233	0,116	0,103	0,276	0,129	0,127	0,072	0,168	0,171	7	0,00607207	0,0093976	2,67413437	-5,104055711	-4,667300941
AT5G24420	0,759	0,596	1,176	2,63	0,088	0,328	0,09	0,09	0	0	0,152	0,136	0,471	0	3	0,006076902	0,018908509	1,947348912	-5,103260252	-3,968143247
AT5G18110	0,666	1,272	0,275	0	0,092	0,36	0,341	0,091	0,146	0,159	0,138	0,093	0,105	0,078	6	0,006077314	0,006034486	3,191361303	-5,103192457	-5,110264598
AT5G43460	0,465	1,403	0,637	0,86	0,122	0,258	0,695	0,086	0,093	0,151	0,068	0,103	0,09	0,099	5	0,006092872	0,002809557	3,773021539	-5,100635716	-5,874728459
AT1G14270	1,062	1,298	0,393	0	0,038	0,223	0,174	0,202	0,167	0,084	0,255	0,098	0,108	0,083	10	0,006095284	0,016300985	2,134950615	-5,100239922	-4,116529744
AT5G46860	0,807	1,14	1,435	0,011	0,171	0,32	0,129	0,08	0,158	0,114	0,185	0,094	0,14	0,063	7	0,006102293	0,009922408	3,037902594	-5,099090677	-4,612959645
AT3G56860	1,437	1,912	0,236	0,373	0,092	0,776	0,929	0,113	0	0	1,437	0	0	0	3	0,006102429	0,009292465	2,971130767	-5,09906839	-4,678551422
AT5G53240	1,086	0,17	1,539	0,884	0,065	0,103	0	0	0	0	1,086	0	0	0	1	0,006103019	0,026431325	0,663263902	-5,098971712	-3,633205419
AT2G42080	0,792	1,448	1,257	4,248	0,011	0,16	0,303	0,345	0,44	0,098	0,12	0,093	0,13	0,319	6	0,006106579	0,013065931	2,295197704	-5,098388564	-4,337747123
AT5G43670	2,385	0,789	2,095	0,54	0,2	0,263	0,325	0	0	0	0,72	1,665	0	0	2	0,006112969	0,009620003	2,443890585	-5,097342699	-4,643910702
AT1G51650	0,213	1,102	0,763	0,394	0,064	0,287	0,75	0	0	0	0,184	0,029	0	0	2	0,006129955	0,010955356	3,690701444	-5,09456787	-4,51392681
AT5G61810	1,437	1,351	0,416	0	0,166	0,727	0,305	0,07	0,084	0	0,394	0,774	0,091	0,178	4	0,006131684	0,00992766	2,322735642	-5,094285852	-4,612430478
AT3G49420	0,423	1,622	0,196	0,236	0,138	0,36	0,329	0,233	0,101	0,121	0,031	0,092	0,081	0,098	7	0,006140161	0,008096365	2,995703534	-5,092904316	-4,816340083
AT4G16060	0,714	1,143	0,068	0,449	0,154	0,133	0,085	0,164	0,091	0,09	0,1	0,131	0,078	0,045	8	0,00614063	0,00513484	2,569473204	-5,092827936	-5,271706595
AT5G53330	0,666	1,081	0,821	0	0,018	0,246	0,084	0,083	0,419	0,233	0,202	0,053	0,168	0,108	5	0,006147475	0,004091296	2,894885892	-5,091713851	-5,498893489
AT3G55520	0,573	1,061	11,309	0	0,174	0,216	0,29	0,117	0,086	0,092	0,109	0,134	0,08	0,093	6	0,006148936	0,018186292	2,652703295	-5,09147622	-4,007087156
AT2G04340	0,522	1,324	0,416	0,402	0,077	0,199	0,775	0,175	0,098	0	0,249	0,189	0,084	0	4	0,006152763	0,004855383	2,364271857	-5,09085403	-5,327667293
AT1G56590	1,248	1,46	2,81	3,064	0,029	0,229	0,102	0,179	0,069	0,595	0,035	0,1	0,111	0,09	8	0,006165494	0,005457757	2,86246423	-5,088787016	-5,210717379
AT5G07410	1,086	0,648	0,312	1,958	0,087	0,22	0,09	0,088	0,074	0,091	0,204	0,276	0,207	0,239	5	0,006194915	0,209154981	0,957204166	-5,084026485	-1,564679766
AT1G69690	0,978	0,65	9,296	2,387	0,224	0,424	0	0	0	0	0,978	0	0	0	1	0,006206582	0,026189167	1,94083991	-5,082144937	-3,642409427
AT5G22580	0,336	0,432	5,894	1,091	0,03	0,307	0,094	0	0	0	0,125	0,211	0	0	2	0,006213975	0,141912457	1,596389753	-5,080954491	-1,952544911
AT3G52570	1,008	0,862	0,063	0,226	0,014	0,203	0,08	0,149	0,332	0,086	0,259	0,239	0,113	0,141	5	0,006223928	0,005139494	2,618367589	-5,07935406	-5,270800648
AT2G44630	1,119	0,17	0,26	0,461	0,035	0,133	0	0	0	0	1,119	0	0	0	1	0,006232293	0,011405317	1,879317499	-5,078010956	-4,473675629
AT1G71810	2,079	3,684	1,469	0,072	0,211	0,187	0,095	0,097	0,105	0,12	0,351	0,045	0,039	0,171	20	0,006235367	0,014578712	2,411491699	-5,07751784	-4,228192896
AT5G17410	2,037	4,718	0,234	0	0,04	0,948	0,116	0,119	0,304	0,434	0,084	0,059	0,046	0,135	21	0,006237864	0,016068308	2,354638608	-5,077117463	-4,130906394
AT1G67290	1,848	0,369	0,467	0,327	0,076	0,146	0,146	0	0	0	0,516	1,332	0	0	2	0,006246307	0,031531997	2,016291469	-5,07576487	-3,456752471
AT3G21080	0,768	0,84	1,464	4,398	0,162	0,122	0,236	0,081	0,099	0,142	0,027	0,154	0,215	0,12	5	0,006250956	0,027915205	0,931721079	-5,075020867	-3,578583757
AT4G09000	0,804	1,412	2,317	0	0,12	0,323	0,078	0,092	0,8	0	0,492	0,123	0,117	0,072	4	0,006255844	0,007820771	4,174063412	-5,074239212	-4,850972136
AT5G49945	1,443	1,308	0,005	0	0,012	0,722	0,489	0,085	0	0	1,008	0,204	0,231	0	3	0,006271084	0,005860522	2,781380453	-5,071806053	-5,139516601
AT1G08830	0,459	1,713	1,811	0,322	0,124	0,203	0,489	0,097	0,133	0,179	0,076	0,102	0,096	0,032	8	0,00628413	0,01107912	3,988963775	-5,069727871	-4,502693023
AT1G79810	1,002	2,017	0,527	0	0,199	0,605	0,073	0,074	0,077	0,101	0,09	0,114	0,16	0,137	8	0,006289609	0,009365737	2,613688959	-5,068856372	-4,670697249
AT5G20080	0,987	3,105	0,084	0,345	0,141	0,296	0,213	0,122	0,326	0,121	0,171	0,043	0,076	0,06	13	0,006301689	0,007927782	3,338539455	-5,066937586	-4,83738198
AT4G33630	2,055	2,378	0,799	0	0,056	0,759	0,091	0,094	0,094	0,132	0,402	0,117	0,066	0,107	12	0,00630411	0,0191345	2,459896484	-5,066553477	-3,956262291
AT5G11030	1,737	2,525	0,193	2,453	0,015	0,159	0,157	0,099	0,09	0,325	0,093	0,18	0,15	0,073	12	0,006304245	0,011250505	2,506014394	-5,066532063	-4,487342262
AT3G25040	0,648	1,341	0,85	0,578	0,172	0,242	0,329	0,108	0,163	0,243	0,091	0,266	0,116	0,074	6	0,006309069	0,013261589	3,480140094	-5,065767157	-4,322883467
AT4G30590	0,573	0,367	1,339	1,104	0,092	0,136	0,138	0	0	0	0,187	0,386	0	0	2	0,006322046	0,02243888	1,983389094	-5,063712389	-3,79696011
AT2G47970	1,242	0,465	0,364	0,079	0,05	0,206	0,208	0	0	0	0,987	0,255	0	0	2	0,0063375	0,002022287	3,017935864	-5,06127091	-6,20352623
AT1G06780	1,77	1,769	1,505	0,27	0,264	0,108	0,191	0,161	0,091	0,088	0,112	0,035	0,042	0,082	9	0,006337527	0,010600124	3,28478747	-5,06126665	-4,54688958
AT5G25340	0,627	1,14	0,354	0,058	0,219	0,477	0,102	0,085	0,088	0,076	0,094	0,1	0,1	0,077	6	0,006375861	0,027642776	1,816726892	-5,055236138	-3,588390851
AT3G02940	0,966	1,168	3,554	1,352	0,087	0,175	0,18	0,634	0,092	0	0,263	0,666	0,037	0	4	0,006379479	0,0592121	0,83332553	-5,054668846	-2,826629366
AT1G12970	1,395	0,755	0,485	3,929	0,086	0,156	0,428	0,085	0	0	0,591	0,167	0,637	0	3	0,006383896	0,005942416	2,415456726	-5,05397671	-5,125639494
AT1G52340	0,858	0,992	6,771	0,036	0,12	0,197	0,674	0	0	0	0,05	0,808	0	0	2	0,006385892	0,010261333	2,916313455	-5,053664097	-4,579372526
AT4G14090	1,371	0,275	0,58	0	0,03	0,243	0	0	0	0	1,371	0	0	0	1	0,006388517	0,098421837	0,730208964	-5,053253119	-2,318492579
AT5G51950	1,761	0,9	2,098	0,014	0,045	0,147	0,113	0,412	0,097	0,088	0,082	0,642	0,401	0,572	5	0,006395765	0,160076721	0,469388878	-5,052119226	-1,832102072
AT1G28960	0,882	1,161	1,358	0,837	0,052	0,516	0,126	0,373	0,095	0	0,394	0,143	0,12	0,225	4	0,006418426	0,00427601	2,717666205	-5,048582363	-5,454734947
AT2G35330	2,217	0,735	0,129	0,788	0,189	0,266	0,279	0	0	0	1,701	0,516	0	0	2	0,00641898	0,00540472	2,567598806	-5,048496052	-5,220482633
AT1G13060	0,825	1,779	0,75	0,603	0,109	0,21	0,26	0,095	0,295	0,497	0,12	0,13	0,107	0,135	8	0,006431783	0,012148711	3,797523003	-5,046503485	-4,410532205
AT2G44200	1,482	0,936	0,573	1,996	0,091	0,386	0,34	0,119	0	0	0,188	0,307	0,987	0	3	0,006432575	0,01865476	2,718170138	-5,046380354	-3,981653938
AT4G32680	0,849	1,029	0,317	0,312	0,074	0,224	0,73	0	0	0	0,211	0,638	0	0	2	0,006446306	0,007949698	2,735140643	-5,044248025	-4,834621338
AT1G54080	1,281	2,048	2,658	0,339	0,084	0,341	0,35	0,095	0,105	0,085	0,132	0,062	0,103	0,077	12	0,006449825	0,006194834	3,139565237	-5,04370228	-5,08403956
AT4G03400	1,776	0,554	1,303	2,433	0,135	0,138	0,093	0,084	0,105	0	0,308	0,102	0,827	0,539	4	0,006465906	0,014151812	1,872113702	-5,041212137	-4,257912607
AT5G59820	0,489	0,327	2,415	1,303	0,1	0,225	0	0	0	0	0,489	0	0	0	1	0,006476459	0,015054101	4,007320617	-5,039581369	-4,196104833
AT2G10970	0,585	0,156	1,558	7,891	0,046	0,108	0	0	0	0	0,585	0	0	0	1	0,006497109	0,15429827	1,130039807	-5,03639797	-1,868867732
AT3G16175	0,474	1,105	0,162	0	0,032	0,833	0,107	0,133	0	0	0,162	0,141	0,171	0	3	0,006535184	0,032549465	1,527209744	-5,030554776	-3,424994347
AT2G41410	0,651	0,506	3,593	1,608	0,148	0,356	0	0	0	0	0,651	0	0	0	1	0,006536787	0,016133907	3,30972525	-5,030309519	-4,126832197
AT1G10660	0,963	1,741	6,093	0,38	0,255	0,349	0,325	0,086	0,082	0,103	0,314	0,034	0,225	0,084	9	0,006544653	0,005379437	2,619053931	-5,029106899	-5,225171557
AT3G10540	1,461	1,547	0,815	0,197	0,22	0,272	0,178	0,117	0,084	0,088	0,174	0,181	0,053	0,102	11	0,006546531	0,016249447	2,474374529	-5,028819988	-4,119696402
AT1G56450	0,741	1,767	0,324	1,934	0,076	0,213	0,111	0,104	0,98	0,086	0,009	0,065	0,077	0,13	7	0,006557715	0,013294108	3,599751778	-5,02711306	-4,320434349
AT1G16750	1,59	1,184	2,364	0,018	0,18	0,123	0,1	0,104	0,091	0,098	0,032	0,031	0,087	0,117	11	0,00656496	0,03316017	2,022806479	-5,026008864	-3,406405822
AT2G31710	0,318	0,995	1,929	0,225	0,074	0,263	0,134	0,522	0	0	0,097	0,221	0	0	3	0,006570989	0,010183456	2,724374376	-5,025090925	-4,586990836
AT5G07300	1,761	1,547	0,986	2,416	0,034	0,227	0,077	0,115	0,085	0,082	0,15	0,048	0,149	0,049	16	0,006571968	0,004849929	2,490585835	-5,024941948	-5,328791213
AT1G75100	1,956	0,902	0,315	1,218	0,03	0,164	0,08	0,089	0,08	0,078	0,41	0,626	0,395	0,115	9	0,006584581	0,103684088	1,162341207	-5,023024575	-2,266406618
AT2G21220	0,315	0,173	3,45	3,811	0,053	0,118	0	0	0	0	0,315	0	0	0	1	0,006588991	0,093786277	1,188843869	-5,022355053	-2,366736734
AT5G61520	1,545	0,703	0,779	0,028	0,097	0,331	0,199	0,076	0	0	0,136	0,338	1,071	0	3	0,006591013	0,019524147	1,925606172	-5,022048225	-3,936103272
AT5G43830	0,756	1,227	1,119	0,468	0,078	0,256	0,641	0,077	0,176	0	0,203	0,241	0,121	0,191	4	0,006598198	0,006037725	3,73016948	-5,020958698	-5,109727994
AT2G40940	1,842	1,092	0,331	0,017	0,232	0,278	0,236	0,096	0,081	0,079	0,906	0,369	0,267	0,128	6	0,006613712	0,008032545	3,111840814	-5,018610209	-4,824253865
AT1G77180	1,842	0,66	0,086	0,082	0,185	0,172	0,3	0	0	0	1,842	0	0	0	2	0,006616796	0,00740726	3,366268815	-5,018144014	-4,905294679
AT5G06770	0,723	1,525	0,977	0,273	0,162	0,233	0,543	0,587	0	0	0,079	0,061	0,583	0	3	0,006627573	0,006463031	2,253384467	-5,016516605	-5,041656876
AT2G31450	1,14	1,906	0,599	0,161	0,042	0,185	0,084	0,351	0,243	0,1	0,16	0,119	0,064	0,048	11	0,006646431	0,012969873	2,309355817	-5,01367526	-4,345126073
AT5G21040	1,62	0,585	0,764	0,65	0,213	0,135	0,234	0	0	0	1,62	0	0	0	2	0,00664991	0,00463219	2,90209045	-5,013151958	-5,374725521
AT3G28220	1,113	1,212	2,872	2,586	0,015	0,23	0,098	0,172	0,605	0,094	0,341	0,173	0,283	0,158	5	0,00666542	0,09783448	1,066372687	-5,010822312	-2,324478208
AT2G48070	0,594	0,572	0,169	0,128	0,012	0,241	0,147	0,083	0,09	0	0,186	0,211	0,17	0,027	4	0,006665623	0,026472113	2,180252978	-5,010791856	-3,63166344
AT1G03055	0,795	0,989	0,67	0,16	0,039	0,081	0,097	0,079	0,076	0,154	0,259	0,146	0,093	0,062	7	0,0066674	0,01876355	1,773454123	-5,0105253	-3,975839121
AT2G35480	0,588	1,051	0,608	0,096	0,119	0,278	0,653	0	0	0	0,131	0,457	0	0	2	0,006668098	0,045743085	2,255063006	-5,010420617	-3,084714646
AT3G01170	0,648	0,592	0,206	0,564	0,374	0,216	0	0	0	0	0,648	0	0	0	1	0,006669688	0,002743277	2,263042445	-5,010182197	-5,898602088
AT5G62750	0,375	0,294	0,355	0,693	0,065	0,227	0	0	0	0	0,375	0	0	0	1	0,006676053	0,076870503	0,265283734	-5,009228334	-2,565633052
AT3G02090	1,596	1,767	0,301	0	0,074	0,384	0,493	0,091	0,08	0,093	0,672	0,165	0,138	0,152	9	0,00667615	0,004886966	3,87991885	-5,009213805	-5,321183618
AT5G05520	1,575	0,923	0,277	0,136	0,066	0,237	0,238	0,273	0,11	0	0,501	0,486	0,504	0,084	4	0,006677272	0,002590862	2,868662649	-5,009045758	-5,95576464
AT4G02700	1,941	2,687	1,45	0	0,077	0,285	0,277	0,784	0,084	0,097	0,319	0,208	0,172	0,066	12	0,006684008	0,042550439	1,932862588	-5,008037471	-3,157065107
AT1G23480	1,671	1,695	0,884	0,319	0,187	0,154	0,709	0,1	0,097	0,111	0,066	0,333	0,099	0,253	9	0,006707515	0,173386778	1,974930894	-5,004526739	-1,752230469
AT1G72170	0,309	1,033	0,671	0,199	0,067	0,159	0,22	0,587	0	0	0,133	0,161	0,015	0	3	0,006729396	0,006863576	3,090200387	-5,001269887	-4,98152669
AT5G06130	0,696	1,728	0,136	0,068	0,574	0,304	0,097	0,426	0,129	0,105	0,189	0,087	0,077	0,128	6	0,006730757	0,008400033	2,560839097	-5,00106766	-4,779519645
AT3G60980	1,239	0,198	2,538	3,734	0,066	0,13	0	0	0	0	1,239	0	0	0	1	0,006733385	0,007723046	2,414132822	-5,00067729	-4,863546433
AT5G09920	0,417	0,976	0,494	0,068	0,092	0,204	0,179	0,141	0,149	0,096	0,049	0,109	0,078	0,034	6	0,006756864	0,005014094	2,873972233	-4,997196402	-5,295502532
AT1G54990	1,422	0,741	0,357	0,953	0,045	0,191	0,504	0	0	0	1,2	0,222	0	0	2	0,006773571	0,007006644	2,975316983	-4,994726857	-4,960896437
AT1G07795	0,357	0,325	0,578	0,074	0,151	0,172	0	0	0	0	0,357	0	0	0	1	0,006773704	0,109766449	1,878834106	-4,994707222	-2,209400361
AT2G22690	1,146	0,604	0,28	2,099	0,107	0,129	0,365	0	0	0	1,146	0	0	0	2	0,00677657	0,006212329	2,808468495	-4,994284205	-5,081219413
AT4G30850	1,077	0,954	2,027	0,68	0,166	0,124	0,075	0,098	0,492	0	0,227	0,099	0,079	0,672	4	0,006778358	0,012201968	3,281798059	-4,994020389	-4,406158029
AT3G58100	0,543	0,746	0,258	1,294	0,157	0,197	0,165	0,227	0	0	0,355	0,028	0,16	0	3	0,006780952	0,007378289	2,31811542	-4,993637774	-4,90921351
AT2G39760	1,227	1,939	0,683	2,453	0,125	0,268	0,486	0,087	0,974	0	0,389	0,349	0,277	0,212	4	0,006784519	0,006751683	2,909035021	-4,99311188	-4,997963472
AT3G08840	1,56	2,206	0,359	3,28	0,066	0,151	0,116	0,09	0,094	0,096	0,318	0,072	0,044	0,112	13	0,006786297	0,017504721	1,925454604	-4,992849847	-4,045284663
AT4G15415	1,569	0,938	0,382	2,024	0,519	0,343	0,075	0	0	0	1,191	0,378	0	0	2	0,006825125	0,002370711	2,541706106	-4,987144623	-6,044565369
AT5G08300	1,044	1,404	0,315	0,217	0,108	0,244	0,218	0,133	0,274	0,238	0,252	0,21	0,171	0,124	7	0,006850939	0,00938221	3,512435067	-4,983369556	-4,668939936
AT3G02340	1,23	0,21	0,13	0,564	0,028	0,18	0	0	0	0	1,23	0	0	0	1	0,006867137	0,007334738	2,734572478	-4,981007999	-4,915133587
AT1G28380	1,839	0,889	1,933	0,308	0,102	0,259	0,096	0,091	0,089	0,084	0,273	0,239	0,202	0,081	7	0,006870032	0,081987832	3,326614424	-4,980586515	-2,501184433
AT2G20360	1,209	2,25	0,619	2,513	0,054	0,374	0,13	0,487	0,118	0,121	0,103	0,097	0,065	0,086	12	0,006878549	0,00749437	3,626120799	-4,97934755	-4,893603207
AT5G13890	0,933	1,146	0,311	0,734	0,048	0,361	0,735	0	0	0	0,933	0	0	0	2	0,006886275	0,012484606	2,77138218	-4,978224979	-4,383258914
AT1G79770	0,504	0,214	1,209	0,852	0,009	0,203	0	0	0	0	0,504	0	0	0	1	0,006888035	0,035529495	1,698680055	-4,977969431	-3,337392082
AT5G45300	2,07	1,192	1,115	1,931	0,022	0,177	0,174	0,085	0,144	0,124	0,477	0,228	0,081	0,204	10	0,006900627	0,008934559	2,444139563	-4,976143002	-4,717828488
AT1G07740	1,38	1,687	0,289	0,17	0,011	1,264	0,41	0	0	0	1,38	0	0	0	2	0,00690142	0,0895054	1,469539885	-4,976028091	-2,41345632
AT3G25800	1,764	1,683	0,232	7,595	0,097	0,223	0,163	0,078	0,081	0,161	0,64	0,113	0,08	0,142	12	0,006927653	0,008066677	3,269882533	-4,972234196	-4,820013653
AT3G12250	0,993	2,42	0,618	0	0,19	0,364	0,624	0,205	0,092	0,125	0,066	0,072	0,06	0,078	9	0,00692847	0,008422984	2,201144891	-4,972116269	-4,776791119
AT5G64470	0,978	0,961	0,457	0,223	0	0,469	0,235	0,1	0,158	0	0,554	0,138	0,25	0,036	4	0,006928525	0,004041717	2,319200202	-4,972108331	-5,511085677
AT1G04410	0,999	1,336	0,196	0,65	0,144	0,339	0,32	0,107	0,158	0,09	0,043	0,159	0,176	0,278	7	0,006936436	0,006292257	4,166625871	-4,970967181	-5,068435449
AT4G38940	1,113	0,303	0,904	0,36	0,15	0,151	0	0	0	0	1,113	0	0	0	1	0,006937377	0,016450844	2,473432581	-4,97083153	-4,107378496
AT3G18430	0,528	1,161	0,151	0,483	0,098	0,155	0,137	0,087	0,091	0,098	0,07	0,125	0,097	0,11	7	0,006947188	0,003172964	3,205193455	-4,969418306	-5,753089112
AT3G13445	0,603	1,749	0,223	0,049	0,258	0,279	0,26	0,093	0,229	0,099	0,077	0,088	0,072	0,051	10	0,006968943	0,011610413	2,616907691	-4,966291716	-4,455852911
AT5G46940	0,531	0,116	0,705	0,977	0,053	0,061	0	0	0	0	0,531	0	0	0	1	0,006971406	0,189598888	1,408334933	-4,965938353	-1,662844554
AT2G16800	1,119	0,509	0,501	0,047	0,085	0,176	0,247	0	0	0	0,306	0,813	0	0	2	0,006974049	0,002764297	3,112285017	-4,965559305	-5,890968926
AT3G09180	1,209	1,099	1,349	0,054	0,159	0,328	0,095	0,173	0,091	0,084	0,274	0,166	0,451	0,06	7	0,006987114	0,003104503	2,774382936	-4,963687684	-5,774901641
AT5G27830	0,903	0,68	0,16	0,053	0,054	0,128	0,313	0,107	0,079	0	0,082	0,371	0,323	0,127	4	0,007009241	0,003626857	2,484939413	-4,960525858	-5,619388846
AT2G02470	0,771	1,565	1,766	5,828	0,256	0,293	0,175	0,182	0,586	0,075	0,097	0,033	0,229	0,127	5	0,00701774	0,02002698	2,749821163	-4,95931405	-3,910674915
AT3G07140	1,935	0,606	3,192	0,069	0,08	0,104	0,11	0,11	0,099	0,105	0,225	1,197	0,144	0,181	5	0,00701944	0,01509693	2,726511185	-4,959071836	-4,193263867
AT1G11650	0,921	2,469	0,074	1,109	0,12	0,518	0,273	1,128	0,088	0,118	0,261	0,466	0,059	0,135	6	0,007027927	0,002313416	3,592438072	-4,957863496	-6,069030059
AT3G46630	0,624	0,872	0,661	0,867	0,082	0,203	0,398	0,189	0	0	0,338	0,115	0,171	0	3	0,007037656	0,009121373	2,446313917	-4,956480119	-4,697134938
AT5G58640	0,687	1,222	0,407	0	0,136	0,261	0,08	0,669	0,077	0	0,183	0,077	0,319	0,108	4	0,007038428	0,002147911	3,016202569	-4,956370429	-6,143259537
AT4G00420	0,57	2,437	1,121	1,81	0,221	0,194	0,871	0,605	0,156	0,294	0,054	0,178	0,109	0,229	6	0,007041421	0,005451224	2,306403027	-4,955945283	-5,211915108
AT1G02660	2,142	0,885	1,065	1,537	0,234	0,231	0,167	0,092	0,086	0,077	0,627	0,465	0,06	0,417	5	0,007080139	0,021073598	2,628244696	-4,950461739	-3,859734302
AT3G17750	3,417	1,498	0,969	0,09	0,184	0,293	0,235	0,153	0,147	0,168	1,156	1,261	0,28	0,108	8	0,007095177	0,009212474	2,695030718	-4,948340022	-4,687196844
AT3G19910	1,023	2,236	1,285	0,145	0,188	0,241	0,207	0,091	0,723	0,203	0,321	0,334	0,041	0,042	7	0,007100655	0,011561903	3,34455712	-4,947568246	-4,46003981
AT3G25160	0,819	1,081	1,273	0,265	0,043	0,168	0,256	0,097	0,353	0,076	0,229	0,2	0,141	0,081	6	0,007104736	0,080746548	1,781287144	-4,946993675	-2,516440067
AT1G19610	0,237	0,32	1,981	0,31	0,014	0,19	0,115	0	0	0	0,064	0,173	0	0	2	0,007138476	0,08921988	1,4441198	-4,942255971	-2,416651394
AT1G29260	0,954	0,437	0,088	4,114	0,107	0,328	0	0	0	0	0,954	0	0	0	1	0,00714592	0,005490323	2,830651001	-4,941213715	-5,204768191
AT1G65930	1,233	1,971	9,63	1,525	0,163	0,265	0,356	0,084	0,099	0,084	0,049	0,044	0,11	0,038	15	0,007149891	0,010258287	4,145782759	-4,940658167	-4,579669412
AT5G10490	2,022	2,515	0,57	0,081	0,215	0,15	0,539	0,086	0,08	0,335	0,078	0,057	0,161	0,124	14	0,007156482	0,002183265	2,265412295	-4,93973676	-6,126933816
AT1G65420	0,594	0,492	2,328	0	0,195	0,183	0,113	0	0	0	0,14	0,454	0	0	2	0,007158091	0,008567228	2,289996184	-4,939511954	-4,759811053
AT3G09840	2,43	1,276	0,357	0,166	0,153	0,212	0,15	0,29	0,127	0,085	0,029	0,163	0,229	0,767	8	0,0071737	0,007712247	3,852182348	-4,937333718	-4,864945694
AT2G41260	0,678	0,507	3,896	0,847	0,026	0,205	0,11	0,166	0	0	0,091	0,145	0,442	0	3	0,007200969	0,055633924	0,18659422	-4,933539679	-2,88896212
AT1G71250	1,125	0,428	0,377	0	0,006	0,087	0,107	0,065	0,079	0,086	0,274	0,128	0,243	0,256	5	0,007207707	0,189400795	1,151666586	-4,932604409	-1,663889901
AT5G03430	1,494	2,738	0,27	0,262	0,102	0,372	0,124	0,345	0,1	0,078	0,101	0,046	0,158	0,118	17	0,007214232	0,01156075	2,866243264	-4,931699537	-4,460139539
AT5G51640	1,506	0,94	0,578	0,274	0,1	0,22	0,145	0,367	0,107	0	0,409	0,275	0,822	0	4	0,007218033	0,007082163	2,941368646	-4,931172801	-4,950175909
AT1G64530	2,526	0,856	1,382	3,828	0,119	0,184	0,164	0,092	0,129	0,076	0,214	0,56	0,048	0,913	6	0,007220842	0,011096079	2,636881773	-4,930783712	-4,501163476
AT4G28610	1,23	1,174	0,267	0,057	0,152	0,307	0,154	0,091	0,084	0,07	0,558	0,19	0,077	0,043	8	0,007222487	0,006988117	2,54776329	-4,930555926	-4,963544144
AT4G08980	0,954	1,242	3,003	4,223	0,131	0,449	0,498	0,163	0	0	0,311	0,643	0	0	3	0,007233095	0,016954478	2,915478668	-4,929088257	-4,077223291
AT3G50860	0,501	1,7	0	6,793	0,348	0,237	0,103	0,124	0,098	0,544	0,069	0,043	0,062	0,097	7	0,007244419	0,007938161	2,169691994	-4,9275239	-4,836073643
AT1G12520	0,765	1,022	0,1	0,045	0,189	0,17	0,109	0,082	0,098	0,303	0,039	0,027	0,073	0,135	6	0,007260677	0,005762747	2,720191649	-4,925282204	-5,156341008
AT3G26000	1,362	1,119	2,643	0,075	0,715	0,263	0,14	0	0	0	0,882	0,48	0	0	2	0,007267862	0,007988427	2,928136956	-4,924293116	-4,82976141
AT3G45290	1,527	2,3	4,204	0	0,041	0,017	0,347	0,175	0,627	0,132	0,15	0,058	0,203	0,117	15	0,007268792	0,045024166	1,644384048	-4,924165164	-3,100555911
AT5G63130	0,579	0,585	0,844	0,707	0,08	0,414	0,09	0	0	0	0,16	0,419	0	0	2	0,007268888	0,007239346	2,973891024	-4,924151956	-4,928224408
AT2G24765	0,549	1,921	2,592	0,427	0,095	0,233	0,119	0,094	0,577	0,139	0,103	0,039	0,063	0,019	8	0,007287374	0,002923004	3,613279941	-4,921612017	-5,835143424
AT4G33090	2,64	2,075	0,718	1,446	0,037	0,172	0,321	0,086	0,115	0,079	0,216	0,146	0,103	0,187	18	0,007294807	0,013148502	3,578539188	-4,920592554	-4,331447443
AT5G03390	1,122	0,642	0,581	1,168	0,271	0,141	0,229	0	0	0	0,77	0,352	0	0	2	0,007303275	0,090700183	1,090850485	-4,919432401	-2,400195904
AT4G05070	0,264	0,258	3,539	1,435	0,069	0,187	0	0	0	0	0,264	0	0	0	1	0,007307983	0,01491378	2,975404867	-4,918787967	-4,205469661
AT1G08970	0,696	0,784	0,3	0,415	0,157	0,17	0,455	0	0	0	0,696	0	0	0	2	0,007312852	0,009522207	2,905007048	-4,918121931	-4,654128629
AT5G61930	1,209	0,538	0,334	0,447	0,155	0,154	0,228	0	0	0	0,386	0,823	0	0	2	0,007313049	0,021241472	2,196002531	-4,918094992	-3,851799782
AT2G03430	0,723	0,862	1,589	0,063	0,079	0,159	0,235	0,246	0,076	0,069	0,183	0,133	0,125	0,147	5	0,007318098	0,009689633	2,566026651	-4,917404821	-4,636698728
AT1G68580	1,479	0,9	2,46	1,745	0,133	0,053	0,426	0,116	0,103	0,071	0,25	0,083	0,123	0,783	5	0,007343184	0,008312789	3,058401434	-4,913982743	-4,789960107
AT2G26260	1,695	3,179	4,958	1,766	0,136	0,1	0,077	0,092	0,135	0,823	0,244	0,09	0,134	0,171	12	0,007350183	0,020830238	2,383277944	-4,913030068	-3,871349598
AT5G60750	1,044	1,426	0,622	4,911	0,18	0,16	0,335	0,381	0,371	0	0,162	0,138	0,072	0,672	4	0,007361588	0,005633252	2,703009123	-4,911479609	-5,179068384
AT3G12130	0,747	1,692	1,998	1,122	0,183	0,333	0,681	0,495	0	0	0,079	0,061	0,607	0	3	0,007362567	0,016126848	2,839225366	-4,91134663	-4,127269818
AT4G15010	1,137	1,19	0,42	0,416	0,215	0,219	0,15	0,081	0,078	0,258	0,117	0,076	0,096	0,517	7	0,00737107	0,01228846	2,38262325	-4,9101924	-4,399094668
AT1G31170	0,378	0,539	2,508	6,144	0,031	0,176	0,093	0,081	0,072	0,088	0,07	0,164	0,034	0,094	5	0,007377785	0,015893526	2,299217624	-4,909281821	-4,141843422
AT4G19570	1,677	0,348	0,925	1,082	0,087	0,125	0,134	0	0	0	1,677	0	0	0	2	0,00740994	0,07947117	1,193462106	-4,904932937	-2,532360965
AT4G01850	1,182	1,007	3,061	0,958	0,093	0,2	0,711	0	0	0	1,182	0	0	0	2	0,007414908	0,001847777	4,074322912	-4,904262711	-6,293771984
AT4G32750	0,882	1,374	0,899	1,733	0,148	0,429	0,541	0,256	0	0	0,376	0,081	0,425	0	3	0,007439101	0,00464156	2,430400791	-4,901005271	-5,372704762
AT1G66680	1,077	1,804	0,579	0,395	0,086	0,256	0,161	0,083	0,645	0,292	0,242	0,129	0,201	0,097	7	0,007446704	0,009513914	3,378514458	-4,899983761	-4,65499992
AT1G80920	0,492	0,55	0,747	0	0,135	0,218	0,089	0,108	0	0	0,243	0,069	0,18	0	3	0,007479006	0,024231628	3,480186563	-4,895655384	-3,720096557
AT2G27110	2,556	1,531	0,468	0,011	0,2	0,299	0,148	0,083	0,27	0,34	2,154	0,09	0,15	0,117	6	0,007480544	0,003579527	2,482489401	-4,895449762	-5,63252461
AT3G50110	1,899	2,028	0,622	0,015	0,181	0,167	0,423	0,244	0,095	0,181	0,576	0,102	0,057	0,066	13	0,007481524	0,017041881	2,754467221	-4,895318764	-4,072081376
AT5G67420	0,753	0,985	4,31	5,192	0,61	0,286	0,088	0	0	0	0,184	0,569	0	0	2	0,007489356	0,015959231	3,042381803	-4,894272466	-4,137717871
AT1G24260	0,753	1,498	4,585	4,096	0,029	0,147	0,787	0,113	0,085	0,079	0,185	0,082	0,068	0,1	8	0,007502502	0,098912184	1,330573697	-4,892518714	-2,313522853
AT4G05450	0,594	1,649	0,381	0	0,289	0,263	0,102	0,201	0,416	0,078	0,058	0,068	0,113	0,107	8	0,007504949	0,017717696	2,371406172	-4,892192609	-4,033191365
AT1G61770	0,903	1,54	2,051	0,008	0,054	0,236	0,084	0,098	0,212	0,124	0,119	0,063	0,067	0,06	10	0,007511215	0,017456844	3,40235718	-4,891358042	-4,048023501
AT4G10330	0,393	0,844	2,032	0,239	0,009	0,64	0,108	0,087	0	0	0,148	0,151	0,094	0	3	0,007512394	0,005816399	2,747846081	-4,891201089	-5,147073937
AT3G18930	1,236	0,833	1,417	0,432	0,197	0,427	0,207	0	0	0	1,236	0	0	0	2	0,007513803	0,018902527	1,883275681	-4,89101355	-3,968459662
AT3G14610	1,539	0,648	0,293	0,262	0,098	0,148	0,126	0,087	0,075	0,116	0,274	0,218	0,248	0,373	5	0,007519433	0,01094957	2,668192166	-4,890264543	-4,514455093
AT1G23130	0,483	0,369	0,826	1,128	0,05	0,236	0,082	0	0	0	0,205	0,278	0	0	2	0,007529527	0,077790965	0,995183892	-4,888923055	-2,553729986
AT1G48310	2,022	4,14	1,006	0	0,075	0,973	0,138	0,114	0,074	0,148	0,12	0,064	0,092	0,056	24	0,00753415	0,02584737	2,108962193	-4,88830926	-3,655546424
AT1G48160	0,438	2,042	0	0,177	0,366	0,233	0,097	0,273	0,089	0,983	0,177	0,1	0,161	0	5	0,007535969	0,005735645	3,073305737	-4,888067855	-5,161055067
AT1G15670	1,08	0,459	4,698	1,917	0,166	0,291	0	0	0	0	1,08	0	0	0	1	0,007542515	0,016045695	3,812747187	-4,887199598	-4,13231469
AT2G18915	1,806	0,897	0,479	0,234	0,018	0,219	0,659	0	0	0	0,235	1,571	0	0	2	0,007551706	0,011671193	2,494418704	-4,885981781	-4,45063161
AT1G53240	1,026	1,297	0,748	2,89	0,134	0,35	0,138	0,248	0,135	0,108	0,243	0,174	0,169	0,062	7	0,00755931	0,005007594	3,818013025	-4,884975363	-5,296799719
AT4G02730	1,002	0,561	0,289	0,886	0,033	0,22	0,307	0	0	0	0,711	0,291	0	0	2	0,007559974	0,010073785	2,710749378	-4,884887528	-4,597818774
AT2G01490	0,852	1,304	0,263	0,749	0,063	0,219	0,096	0,08	0,35	0,08	0,055	0,122	0,061	0,069	9	0,007572421	0,003485999	3,296777234	-4,883242448	-5,659000619
AT4G26910	1,395	2,009	1,817	0	0,093	0,315	0,23	0,086	0,127	0,091	0,054	0,075	0,055	0,084	14	0,00757496	0,01213602	3,350369521	-4,882907208	-4,411577389
AT1G73800	0,624	0,637	0,781	0,071	0,01	0,312	0,083	0,124	0,109	0	0,138	0,189	0,097	0,2	4	0,007580168	0,011310289	1,87222219	-4,882219916	-4,482042437
AT4G10590	2,733	2,122	1,892	2,843	0,175	0,18	0,288	0,104	0,146	0,117	0,152	0,213	0,145	0,06	14	0,007596744	0,020719578	2,889020384	-4,880035545	-3,876676229
AT4G27540	0,726	0,807	0,944	0	0,084	0,235	0,106	0,299	0,084	0	0,452	0,137	0,072	0,065	4	0,007621831	0,007696355	2,272767107	-4,876738649	-4,867008439
AT2G11890	0,633	0,933	0,83	1,327	0,205	0,227	0,499	0	0	0	0,633	0	0	0	2	0,007622722	0,017849502	2,668656292	-4,876621755	-4,02577967
AT2G22090	1,032	1,198	1,703	0,095	0,056	0,292	0,849	0	0	0	1,031	0,001	0	0	2	0,00762304	0,001711793	2,738864501	-4,876580039	-6,37021392
AT5G40820	8,109	3,045	0,482	0,101	0,05	1,027	0,103	0,076	0,114	0,118	0,181	0,145	0,113	0,314	16	0,007623066	0,008133716	2,154926465	-4,876576628	-4,811737387
AT2G23290	0,93	0,204	8,688	0,942	0,095	0,107	0	0	0	0	0,93	0	0	0	1	0,007632414	0,012019042	2,270117621	-4,875351101	-4,421263054
AT4G21020	0,801	0,59	0,824	1,837	0,075	0,184	0,33	0	0	0	0,141	0,66	0	0	2	0,007635468	0,025955629	0,468329982	-4,874951046	-3,651366776
AT4G33890	1,029	0,693	8,521	0,193	0,218	0,293	0,18	0	0	0	1,029	0	0	0	2	0,007636939	0,004311998	2,523751864	-4,874758411	-5,446353909
AT3G14010	1,788	2,817	2,955	1,998	0,265	0,278	0,532	0,075	0,098	0,13	0,097	0,156	0,137	0,191	15	0,007641578	0,00739566	3,002888267	-4,874151153	-4,906861937
AT1G68570	1,791	1,748	8,742	2,46	0,073	0,164	0,094	0,142	0,468	0,678	0,103	0,218	0,236	0,324	6	0,007651284	0,091848637	1,606553209	-4,872881802	-2,387613307
AT5G13050	0,834	1,303	4,168	0	0,08	0,255	0,08	0,276	0,099	0,083	0,247	0,135	0,159	0,042	8	0,00766195	0,006168509	2,721423754	-4,871488758	-5,088298123
AT1G21250	2,208	0,62	1,924	0,125	0,245	0,2	0,086	0,089	0	0	0,844	0,174	1,19	0	3	0,007670827	0,196012866	0,908300939	-4,870330847	-1,629574979
AT1G33520	1,389	0,409	0,931	0,285	0,076	0,331	0	0	0	0	1,389	0	0	0	1	0,007673162	0,012589886	2,369783803	-4,870026493	-4,374861486
AT1G01720	0,87	0,62	0,559	0	0,14	0,304	0,087	0,089	0	0	0,16	0,278	0,432	0	3	0,007705525	0,005295047	3,941601549	-4,865817675	-5,240983424
AT5G59160	0,939	1,38	0,938	0,303	0,199	0,306	0,504	0,095	0,276	0	0,205	0,56	0,174	0	4	0,007707018	0,00914521	3,379853737	-4,865623937	-4,694525034
AT5G06870	0,993	0,251	0,331	0,582	0,022	0,144	0,084	0	0	0	0,541	0,452	0	0	2	0,007712477	0,140042531	1,764974803	-4,864915872	-1,96580911
AT1G12820	1,734	1,01	2,957	0	0,373	0,328	0,138	0,077	0,093	0	0,452	0,496	0,786	0	4	0,007717745	0,012682358	2,767543019	-4,864233056	-4,367543385
AT1G65720	0,543	0,272	1,431	1,835	0,059	0,211	0	0	0	0	0,543	0	0	0	1	0,007719202	0,005560468	3,480791199	-4,864044288	-5,192073002
AT1G07570	1,233	0,993	1,427	0,074	0,184	0,198	0,238	0,082	0,103	0,106	0,043	0,317	0,136	0,143	6	0,007729228	0,026565384	2,238535277	-4,862746292	-3,628146264
AT5G19950	1,332	1,935	0,153	0	0,07	0,655	0,169	0,202	0,498	0,176	0,282	0,168	0,214	0,219	6	0,007736735	0,030968354	1,971145682	-4,861775515	-3,474789435
AT1G51390	0,828	0,809	0,197	0,067	0,067	0,241	0,126	0,088	0,073	0,08	0,208	0,162	0,176	0,104	6	0,007737015	0,005593976	2,410479972	-4,861739325	-5,186064975
AT3G61140	1,326	2,509	0,567	0,493	0,051	0,456	0,629	0,096	0,081	0,342	0,39	0,321	0,117	0,086	7	0,007742527	0,007928024	3,009952518	-4,861027159	-4,837351455
AT2G38020	2,577	2,78	0,25	0	0,105	0,743	0,413	0,116	0,251	0,069	0,843	0,291	0,14	0,106	16	0,007745442	0,02116121	2,914645288	-4,860650738	-3,85558549
AT1G20810	0,699	0,847	0,421	0,202	0,003	0,198	0,262	0,096	0,08	0,087	0,265	0,071	0,087	0,15	6	0,00775215	0,01272246	2,130681617	-4,859785055	-4,364386344
AT3G50550	0,288	0,744	1,337	0,58	0,008	0,279	0,086	0,238	0,133	0	0,131	0,143	0,014	0	4	0,007778948	0,012933749	2,324976651	-4,856334168	-4,347915182
AT3G55070	1,257	1,598	2,064	0,295	0,09	0,252	0,362	0,175	0,145	0,271	0,321	0,195	0,123	0,195	7	0,007781396	0,010641539	2,726716229	-4,856019522	-4,542990163
AT3G05260	0,87	0,615	1,83	0,02	0,053	0,175	0,178	0,088	0,122	0	0,114	0,374	0,359	0,023	4	0,007783195	0,054011473	1,798162758	-4,855788357	-2,918558792
AT3G01540	1,857	2,064	0,142	0,947	0,206	0,325	0,321	0,082	0,146	0,612	0,288	0,159	0,069	0,27	9	0,007795794	0,003776119	3,468799208	-4,854170921	-5,579058516
AT2G18390	0,558	1,139	4,151	0	0,169	0,486	0,087	0,114	0,114	0,171	0,065	0,111	0,163	0,081	5	0,007800049	0,006344898	3,176459026	-4,853625263	-5,060104254
AT5G06260	1,275	1,228	0,191	8,541	0,265	0,155	0,089	0,087	0,157	0,18	0,053	0,103	0,105	0,086	8	0,00782256	0,007300908	3,055748449	-4,850743412	-4,919756555
AT4G38920	0,495	1,562	0,74	0,267	0,118	0,413	0,693	0,338	0	0	0,076	0,286	0,133	0	3	0,007826353	0,004929656	4,004123907	-4,85025865	-5,31248607
AT2G29960	0,606	0,917	5,807	0,89	0,05	0,125	0,191	0,141	0,106	0,223	0,066	0,07	0,048	0,024	6	0,007829243	0,009488426	3,517847219	-4,849889453	-4,657682539
AT4G38090	0,705	0,302	2,159	0,093	0,008	0,051	0,089	0,071	0,084	0	0,386	0,106	0,054	0,159	4	0,007833806	0,00341999	2,751631075	-4,849306808	-5,678117652
AT1G67980	0,639	0,837	1,294	0,224	0,026	0,296	0,116	0,199	0,105	0,096	0,08	0,145	0,132	0,282	5	0,007850495	0,011558861	1,946832558	-4,847178692	-4,46030295
AT4G38500	1,5	2,094	0	0	0,661	0,655	0,194	0,162	0,073	0,101	0,082	0,18	0,072	0,191	7	0,007851779	0,005350771	2,947146787	-4,847015149	-5,230514616
AT2G20930	0,423	0,696	0,295	0,687	0,08	0,17	0,099	0,089	0,089	0,171	0,033	0,097	0,079	0,082	5	0,007854711	0,001233313	3,152103086	-4,8466418	-6,698051235
AT4G02620	0,387	1,712	0,267	0	0,075	0,17	0,137	0,657	0,254	0,419	0,063	0,082	0,083	0,159	5	0,007865303	0,016064153	3,656279174	-4,845294218	-4,131165011
AT4G15545	1,014	0,824	0,734	0	0,011	0,189	0,088	0,101	0,09	0,087	0,312	0,069	0,054	0,04	8	0,007871931	0,023247474	2,702344627	-4,844451885	-3,761558798
AT2G01620	0,879	0,291	3,307	0	0,076	0,069	0,064	0,082	0	0	0,333	0,237	0,309	0	3	0,007876529	0,013836236	2,302322705	-4,843867954	-4,280464331
AT1G68260	0,573	1,27	0,566	5,589	0,023	0,192	0,153	0,72	0,083	0,101	0,146	0,101	0,11	0,096	5	0,007887716	0,00808181	2,445769411	-4,842448666	-4,818139422
AT4G32560	0,921	1,482	0,274	0	0,012	0,219	0,128	0,11	0,076	0,124	0,027	0,105	0,114	0,18	10	0,007907161	0,007504104	2,524698488	-4,839986474	-4,892305208
AT4G16690	0,789	0,534	0,72	1,373	0,044	0,257	0,115	0,118	0	0	0,381	0,126	0,282	0	3	0,007912342	0,02922998	1,825410706	-4,83933146	-3,532560384
AT1G71780	0,594	0,971	0,219	1,639	0,011	0,319	0,64	0	0	0	0,384	0,21	0	0	2	0,007920438	0,008256253	3,07076344	-4,838308772	-4,796784426
AT2G40000	1,308	0,211	6,351	0,498	0,071	0,138	0	0	0	0	1,308	0	0	0	1	0,007936659	0,014426423	3,799433606	-4,836262873	-4,238693823
AT1G78890	0,468	1,021	0,669	0,051	0,045	0,286	0,448	0,241	0	0	0,397	0,071	0	0	3	0,007937536	0,002612647	2,831462088	-4,836152379	-5,947391395
AT4G26160	0,666	0,82	0,37	1,362	0,021	0,126	0,373	0,165	0,136	0	0,219	0,183	0,165	0,099	4	0,007954265	0,021056576	2,091167134	-4,834047016	-3,860542369
AT2G30580	1,263	3,399	1,792	2,815	0,443	0,297	1,42	0,425	0,146	0,106	0,118	0,1	0,328	0,413	7	0,007959386	0,004253104	2,508385901	-4,833403418	-5,46010621
AT5G66140	0,753	0,799	0,292	0	0,043	0,274	0,386	0,096	0	0	0,173	0,415	0,165	0	3	0,00796745	0,01111153	2,945004088	-4,832390787	-4,499771971
AT3G59030	1,524	1,444	1,516	0	0,052	0,749	0,16	0,087	0,073	0,083	0,318	0,545	0,087	0,057	8	0,007979908	0,036924197	2,112473508	-4,830828396	-3,298888198
AT2G27020	0,75	1,868	1,058	0,505	0,117	0,155	0,132	0,31	0,147	0,258	0,104	0,04	0,084	0,074	10	0,007991067	0,018029972	3,645254417	-4,829430986	-4,015719795
AT2G01650	1,377	0,445	4,11	0,547	0,098	0,178	0,086	0,083	0	0	0,864	0,279	0,234	0	3	0,008003942	0,003986123	2,807974536	-4,827821109	-5,5249362
AT5G48830	1,536	1,366	0,12	5,768	0,134	0,154	0,254	0,093	0,127	0,355	0,116	0,306	0,217	0,138	8	0,008008783	0,009540494	2,272946838	-4,827216465	-4,652210013
AT4G35890	1,572	2,123	1,321	3,762	0,293	0,422	0,474	0,07	0,111	0,512	0,522	0,49	0,133	0,091	6	0,008011605	0,003257296	3,188677587	-4,826864163	-5,726857876
AT1G08090	1,593	0,496	5,53	1,006	0,062	0,243	0,101	0,09	0	0	0,81	0,116	0,667	0	3	0,008036652	0,088245587	1,583220208	-4,8237427	-2,42763159
AT2G20990	1,626	1,909	0,706	1,41	0,264	0,266	0,272	0,094	0,096	0,152	0,111	0,099	0,051	0,124	11	0,008037037	0,010057222	3,34432596	-4,823694796	-4,599464296
AT1G01730	0,675	0,38	0,192	0,09	0,034	0,148	0,09	0,108	0	0	0,288	0,055	0,332	0	3	0,008042075	0,012521945	2,894776701	-4,823068145	-4,380272574
AT1G02130	0,612	1,198	1,341	0,148	0,065	0,304	0,108	0,087	0,091	0,088	0,014	0,073	0,048	0,048	8	0,008045648	0,010621562	2,981342599	-4,822623955	-4,544869193
AT5G44080	0,948	0,272	2,906	0,813	0,136	0,134	0	0	0	0	0,948	0	0	0	1	0,008047063	0,013869514	2,550114924	-4,822448099	-4,278062085
AT4G25130	0,777	0,695	0,366	0,092	0,065	0,208	0,421	0	0	0	0,525	0,252	0	0	2	0,00805476	0,006431297	3,127435083	-4,821492058	-5,04657905
AT1G22200	1,161	2	0,759	0,311	0,156	0,257	0,17	0,077	0,115	0,15	0,142	0,074	0,084	0,081	13	0,008062747	0,009697557	3,094680039	-4,820500962	-4,635881281
AT2G17370	1,689	0,738	1,462	0,801	0,231	0,219	0,079	0,089	0,121	0	0,914	0,182	0,341	0,252	4	0,008063022	0,011856167	2,80514489	-4,820466855	-4,434907125
AT5G23190	1,68	0,995	1,368	1,251	0,155	0,336	0,503	0	0	0	1,257	0,423	0	0	2	0,008065651	0,072706598	1,436331486	-4,820140852	-2,621323142
AT3G61360	1,497	0,338	0,174	0	0,011	0,325	0	0	0	0	1,497	0	0	0	1	0,00806963	0,01692739	2,223135567	-4,819647647	-4,078822259
AT3G10670	1,017	1,296	0,386	0,807	0,082	0,249	0,193	0,106	0,129	0,448	0,36	0,051	0,222	0,123	6	0,008071434	0,00283337	2,844511341	-4,819424117	-5,866288463
AT5G16980	0,72	0,918	0,878	1,097	0,205	0,058	0,19	0,227	0,096	0,142	0,091	0,167	0,083	0,379	5	0,008078744	0,088934021	1,546920803	-4,818518864	-2,419860521
AT1G25540	2,511	3,085	1,878	1,674	0,213	0,326	0,506	0,193	0,122	0,205	0,104	0,031	0,064	0,131	15	0,008090889	0,008827116	2,689956007	-4,817016665	-4,729926932
AT3G05210	1,233	1,256	0,824	6,56	0,036	0,218	0,38	0,087	0,083	0,098	0,284	0,112	0,104	0,1	9	0,008097576	0,011524466	2,545584174	-4,816190521	-4,463283025
AT5G09760	1,656	0,513	1,486	0,503	0,07	0,178	0,264	0	0	0	0,97	0,686	0	0	2	0,008097593	0,007918473	2,708257423	-4,816188422	-4,838556895
AT1G33980	1,449	1,982	0,427	0,545	0,125	0,543	0,248	0,099	0,109	0,146	0,14	0,107	0,195	0,08	13	0,008098755	0,00834574	2,828964005	-4,816044933	-4,78600405
AT2G36530	1,335	1,776	1,371	0,289	0,079	0,324	0,356	0,098	0,105	0,089	0,066	0,129	0,048	0,087	12	0,008102267	0,004048442	4,091393716	-4,81561138	-5,509423163
AT1G57540	0,312	0,815	1,047	1,945	0,085	0,109	0,192	0,427	0	0	0,148	0,164	0	0	3	0,008121869	0,007819446	2,778245864	-4,813194979	-4,851141571
AT2G03750	1,056	0,199	0,276	3,822	0,037	0,16	0	0	0	0	1,056	0	0	0	1	0,008147498	0,020265934	1,739716376	-4,810044393	-3,898813931
AT3G53300	1,497	0,386	0,872	1,261	0,049	0,122	0,214	0	0	0	0,888	0,609	0	0	2	0,008153856	0,073671714	0,800417786	-4,809264335	-2,608136353
AT3G20800	0,951	1,857	1,762	0	0,046	0,274	0,192	0,172	0,113	0,208	0,18	0,072	0,09	0,043	9	0,008156512	0,00253517	3,046249409	-4,808938652	-5,977494583
AT1G24180	1,182	1,784	0,063	1,698	0,112	0,246	0,084	0,398	0,546	0,094	0,691	0,08	0,078	0,096	8	0,008188134	0,01315193	3,499178413	-4,805069246	-4,331186763
AT2G39030	0,687	0,289	1,899	0,261	0,032	0,255	0	0	0	0	0,687	0	0	0	1	0,008189574	0,063710912	1,437003419	-4,804893397	-2,753399428
AT5G48630	0,762	0,923	0,299	0,098	0,033	0,112	0,091	0,114	0,094	0,081	0,032	0,107	0,04	0,045	9	0,008189674	0,00757867	2,658107011	-4,804881187	-4,882417556
AT1G78810	1,446	0,839	1,19	0,3	0,042	0,268	0,303	0,079	0,148	0	0,831	0,543	0,064	0,008	4	0,00819502	0,009698682	2,621440966	-4,804228626	-4,635765279
AT2G33420	3,12	0,703	0,943	0,163	0,076	0,222	0,1	0,087	0,074	0,076	0,618	0,671	0,214	0,456	6	0,008195771	0,059665859	1,651178793	-4,804136989	-2,818995298
AT5G20000	1,26	1,857	1,557	0,535	0,281	0,198	0,384	0,093	0,088	0,083	0,202	0,098	0,225	0,063	9	0,008200974	0,025048643	3,378731767	-4,803502351	-3,686935625
AT4G39510	1,527	0,323	0,316	0,444	0,18	0,141	0	0	0	0	1,527	0	0	0	1	0,008206069	0,044330843	1,896453117	-4,802881277	-3,116074614
AT3G26730	2,319	1,433	0,501	0,364	0,082	0,167	0,167	0,087	0,22	0,302	0,214	0,05	1,311	0,089	9	0,008206508	0,007978323	2,888190663	-4,802827781	-4,83102704
AT1G50260	2,028	2,07	0,354	0,53	0,046	0,257	0,284	0,242	0,314	0,186	0,788	0,242	0,019	0,206	9	0,008208923	0,022626191	2,008076814	-4,802533546	-3,78864715
AT4G19185	1,197	1,376	1,648	1,217	0,168	0,115	0,56	0,102	0,083	0,117	0,218	0,063	0,117	0,286	7	0,008210772	0,007900723	2,923181696	-4,802308328	-4,840801005
AT3G18690	0,669	0,3	1,22	0	0,078	0,22	0	0	0	0	0,669	0	0	0	1	0,008211793	0,045656516	3,084412585	-4,802183987	-3,086608944
AT3G07180	1,8	1,626	0,089	0	0,037	0,366	0,092	0,12	0,082	0,084	0,13	0,697	0,085	0,09	13	0,008219884	0,006112605	2,929084866	-4,801199182	-5,097402246
AT3G15660	0,51	1,062	0,329	0,222	0,173	0,147	0,278	0,087	0,113	0,175	0,072	0,141	0,1	0,067	6	0,008221128	0,005451469	3,228979722	-4,801047853	-5,211870165
AT5G03290	1,125	0,887	0,629	0,446	0,057	0,056	0,146	0,1	0,129	0,173	0,192	0,321	0,162	0,075	7	0,008225139	0,00835149	3,597034821	-4,800560083	-4,785315313
AT1G69523	0,903	0,796	0	0,172	0,275	0,091	0,095	0,084	0,085	0,077	0,231	0,096	0,219	0,097	6	0,008229803	0,052169147	1,736273697	-4,799993201	-2,953264012
AT4G01370	1,131	0,86	0,785	0,063	0,123	0,195	0,132	0,069	0,19	0,081	0,173	0,13	0,138	0,333	6	0,008235172	0,003493964	3,216419586	-4,799341029	-5,656718371
AT3G03100	0,48	1,764	1,309	0,667	0,048	0,179	0,381	0,778	0,28	0,1	0,092	0,027	0,092	0,11	5	0,008237605	0,004730871	3,643738218	-4,799045633	-5,35364595
AT5G55610	0,99	1,304	0,172	2,094	0,163	0,251	0,453	0,086	0,117	0,134	0,143	0,349	0,085	0,087	6	0,008243486	0,020001442	3,1825104	-4,798331966	-3,911950908
AT3G16670	0,465	0,448	3,504	1,005	0,08	0,219	0,148	0	0	0	0,181	0,284	0	0	2	0,00824541	0,02244324	2,066370411	-4,798098597	-3,796765824
AT2G25310	0,633	1,47	2,416	2,132	0,086	0,327	0,191	0,198	0,243	0,093	0,101	0,047	0,1	0,064	7	0,008260323	0,012248319	2,671460825	-4,796291588	-4,402366576
AT3G16120	0,282	0,481	1,033	0,715	0,265	0,135	0,08	0	0	0	0,138	0,144	0	0	2	0,00826612	0,10656116	1,519107291	-4,795590046	-2,239036186
AT1G30500	0,561	1,266	0,708	3,549	0,067	0,283	0,313	0,17	0,262	0,092	0,028	0,131	0,075	0,153	6	0,008287862	0,094422729	1,930654256	-4,792963244	-2,359973462
AT5G64950	1,176	0,141	0,022	0,229	0,042	0,097	0	0	0	0	1,176	0	0	0	1	0,008289003	0,021092998	2,282229109	-4,792825582	-3,858814142
AT5G65440	3,153	2,504	1,1	0,091	0,261	0,201	0,311	0,072	0,124	0,081	0,036	0,13	0,089	0,149	21	0,008296879	0,005515419	2,610403131	-4,791875859	-5,200207655
AT3G46220	1,593	4,124	0,182	0	0,911	0,82	0,191	0,092	0,163	0,174	0,05	0,099	0,094	0,057	20	0,008297618	0,008790972	2,857658305	-4,791786793	-4,734029993
AT1G05720	0,492	0,9	0	0,192	0,003	0,214	0,184	0,129	0,371	0	0,178	0,059	0,182	0,073	4	0,008302772	0,003260171	3,049293746	-4,791165844	-5,725975631
AT5G08190	0,492	1,033	0,47	0,606	0,196	0,304	0,101	0,17	0,094	0,083	0,055	0,09	0,095	0,069	6	0,008312444	0,002797795	2,654153711	-4,79000161	-5,878923672
AT3G15290	0,885	0,956	0,323	0,549	0,037	0,242	0,289	0,11	0,279	0	0,186	0,222	0,113	0,364	4	0,008327603	0,006354852	2,964290427	-4,788179619	-5,058536663
AT2G46780	0,915	1,262	6,412	1,257	0,187	0,556	0,091	0,148	0,104	0,091	0,201	0,136	0,148	0,037	6	0,008335964	0,016725893	2,555472494	-4,787176113	-4,090797281
AT1G80840	0,909	0,896	7,996	0,111	0,141	0,139	0,411	0,096	0,11	0	0,087	0,342	0,117	0,363	4	0,008342735	0,019302496	3,890240834	-4,786364179	-3,947520865
AT1G45000	1,2	1,543	1,336	1,514	0,075	0,278	0,273	0,096	0,09	0,16	0,103	0,12	0,137	0,162	10	0,008347669	0,005809997	3,568191279	-4,785772941	-5,148175224
AT3G59090	1,104	2,45	0,582	0,652	0,131	0,406	0,507	0,11	0,092	0,093	0,123	0,051	0,034	0,087	13	0,008374503	0,010503995	2,392138781	-4,782563546	-4,555999618
AT4G39180	1,665	3,367	3,227	0	0,421	0,231	1,709	0,075	0,07	0,081	0,046	0,25	0,1	0,267	14	0,008385062	0,063720389	0,630038889	-4,78130349	-2,753250689
AT5G66680	1,314	1,81	4,413	0,554	0,085	0,295	0,091	0,087	0,156	0,136	0,274	0,137	0,126	0,054	13	0,008392762	0,006019667	3,650076339	-4,780385611	-5,112723337
AT4G34700	0,354	1,648	0,15	1,216	0,028	0,341	0,104	0,791	0,146	0,098	0,132	0,042	0,082	0,056	6	0,00840132	0,003102271	3,72794002	-4,779366443	-5,775620855
AT3G27290	1,149	0,825	1,535	0,74	0,267	0,477	0,08	0	0	0	0,666	0,483	0	0	2	0,008403548	0,014869191	2,057392824	-4,779101281	-4,208463925
AT2G21170	0,948	1,522	1,437	0,327	0,116	0,292	0,41	0,092	0,122	0,16	0,195	0,027	0,07	0,124	9	0,008406287	0,009197317	3,43849191	-4,778775401	-4,688843468
AT4G29660	0,312	0,718	0,25	0,433	0,12	0,231	0,366	0	0	0	0,192	0,12	0	0	2	0,008415163	0,004667546	2,54263679	-4,777720081	-5,367121827
AT1G13870	0,909	0,469	0,287	0,354	0,064	0,171	0,231	0	0	0	0,909	0	0	0	2	0,008426011	0,004996354	2,469284433	-4,77643181	-5,299046833
AT1G05020	1,962	0,452	0,485	2,396	0,321	0,129	0	0	0	0	1,962	0	0	0	1	0,008426273	0,019796018	1,960348546	-4,776400716	-3,922274473
AT2G32830	1,629	0,386	3,191	0,72	0,055	0,054	0,178	0,099	0	0	0,304	0,473	0,852	0	3	0,008441654	0,070898144	1,416610137	-4,774577018	-2,646511024
AT4G36810	1,116	0,376	0,642	2,024	0,138	0,236	0	0	0	0	1,116	0	0	0	1	0,00844586	0,02502967	2,23967278	-4,774078899	-3,687693358
AT3G08850	4,035	4,683	1,259	0,359	0,388	0,394	0,365	0,112	0,08	0,092	0,309	0,103	0,083	0,159	23	0,008451441	0,009812482	2,754195318	-4,77341832	-4,62410003
AT3G03330	0,987	1,852	0,15	0	0,021	0,239	0,077	0,104	0,089	0,099	0,076	0,056	0,034	0,099	12	0,00846065	0,004518624	2,811965798	-4,772329276	-5,399547756
AT5G18800	0,321	1,216	0,171	0,104	0,102	0,22	0,123	0,77	0	0	0,188	0,133	0	0	3	0,008482659	0,00417261	3,42729057	-4,769731317	-5,47921354
AT2G45910	2,505	1,949	5,401	0,687	0,324	0,315	0,12	0,093	0,13	0,138	0,265	0,122	0,122	0,105	10	0,008506483	0,007564739	2,343497911	-4,7669267	-4,884257433
AT3G21420	1,095	0,921	3,552	1,11	0,075	0,296	0,171	0,273	0,107	0	0,267	0,248	0,328	0,252	4	0,008512847	0,033841676	2,141002366	-4,766178845	-3,386062218
AT4G02640	1,236	1,03	0,652	0,18	0,022	0,187	0,089	0,365	0,082	0,077	0,411	0,082	0,169	0,076	7	0,008514912	0,006982421	2,659993841	-4,7659363	-4,964359574
AT5G51120	0,684	1,167	0,246	0,366	0,079	0,288	0,1	0,27	0,245	0,085	0,156	0,103	0,068	0,192	6	0,008540967	0,009597677	2,996023155	-4,762881046	-4,646234189
AT4G12890	0,699	0,496	1,074	1,249	0,033	0,094	0,084	0,1	0,115	0,072	0,279	0,066	0,123	0,093	5	0,008553591	0,206543384	0,624771706	-4,761404084	-1,577244797
AT2G01730	1,842	1,628	0,228	0,525	0,118	0,101	0,099	0,087	0,101	0,097	0,025	0,178	0,073	0,118	13	0,008589026	0,011220158	2,412036302	-4,757269937	-4,490043297
AT2G32970	1,734	2,432	1,633	0,618	0,533	0,159	0,479	0,56	0,091	0,085	0,189	0,148	0,939	0,239	10	0,008589401	0,010733081	2,722999328	-4,757226278	-4,534424625
AT1G18170	0,744	0,718	0,19	0,213	0,061	0,182	0,147	0,328	0	0	0,332	0,045	0,367	0	3	0,00859726	0,02530495	2,018327192	-4,756311731	-3,67675525
AT5G24830	1,782	1,448	5,681	0	0,247	0,862	0,097	0,081	0,084	0,078	0,006	0,125	0,186	1,465	5	0,008600515	0,007155392	2,199097304	-4,755933194	-4,939889081
AT1G19860	1,242	2,047	0,309	0,055	0,316	0,224	1,111	0,299	0,098	0	0,054	0,198	0,125	0,865	4	0,008600725	0,010635893	2,509017224	-4,755908777	-4,543520866
AT5G03770	1,344	1,345	4,613	1,094	0,03	0,225	0,132	0,102	0,074	0,094	0,193	0,094	0,043	0,123	11	0,00860155	0,0540573	2,1154824	-4,755812859	-2,917710684
AT5G49940	0,708	1,28	2,605	0,005	0,05	0,171	0,118	0,846	0,096	0	0,099	0,109	0,311	0,189	4	0,008627879	0,004391209	3,033128113	-4,752756575	-5,428150691
AT1G04630	0,432	0,911	0,236	0,783	0,091	0,184	0,549	0,087	0	0	0,215	0,072	0,145	0	3	0,00863401	0,23442795	1,131526699	-4,752046224	-1,450606988
AT1G28560	1,128	2,288	0,188	0,34	0,459	0,158	0,422	0,084	0,102	0,102	0,024	0,053	0,115	0,089	12	0,008634656	0,006758112	2,13949306	-4,751971406	-4,997011718
AT2G13560	1,872	3,384	0,167	0,623	0,124	0,115	0,08	0,081	0,11	0,161	0,171	0,097	0,119	0,168	19	0,008636745	0,004464341	3,441025404	-4,751729503	-5,411633668
AT5G58430	1,875	0,387	0,463	0,089	0,109	0,276	0	0	0	0	1,875	0	0	0	1	0,008644183	0,029548867	3,315301882	-4,75086867	-3,521709878
AT2G41060	1,356	1,214	0,64	1,23	0,148	0,275	0,789	0	0	0	1,356	0	0	0	2	0,008649001	0,011705887	2,531707519	-4,750311456	-4,447663401
AT5G16320	1,413	0,105	0,219	0,144	0,004	0,099	0	0	0	0	1,413	0	0	0	1	0,008664746	0,006330213	2,479075524	-4,74849267	-5,062421394
AT3G42630	1,248	0,342	1,396	0,452	0,045	0,221	0,075	0	0	0	0,09	1,158	0	0	2	0,008689019	0,006064043	2,203305536	-4,745695234	-5,10537854
AT5G47840	0,852	2,046	1,131	0,362	0,045	0,28	0,086	1,129	0,294	0,116	0,165	0,096	0,264	0,147	6	0,008689022	0,005296103	2,894487186	-4,745694889	-5,240784012
AT2G46170	0,768	1,106	1,428	0,173	0,096	0,245	0,417	0,098	0,251	0	0,202	0,181	0,142	0,243	4	0,008692612	0,016946166	3,444673628	-4,745281809	-4,077713665
AT5G10790	1,674	0,421	0,496	0,125	0,098	0,073	0,124	0,126	0	0	0,755	0,119	0,8	0	3	0,008698232	0,016891269	2,500961528	-4,744635492	-4,080958418
AT4G35905	0,234	0,893	0,427	0,778	0,086	0,255	0,093	0,459	0	0	0,101	0,055	0,078	0	3	0,008704582	0,006095913	2,41472119	-4,743905725	-5,100136732
AT4G00390	1,095	0,252	1,229	0,523	0,098	0,152	0	0	0	0	1,095	0	0	0	1	0,008705134	0,018819826	0,828313776	-4,743842312	-3,97284439
AT5G52550	1,083	1,342	0,562	0,308	0,451	0,201	0,687	0	0	0	1,083	0	0	0	2	0,008730544	0,00691495	2,769375087	-4,740927597	-4,974069545
AT2G05710	2,973	2,307	4,628	0	0,191	0,327	0,094	0,078	0,085	0,178	0,28	0,105	0,254	0,186	19	0,008732813	0,003503091	3,895243143	-4,740667739	-5,654109557
AT1G07890	0,753	1,478	1,662	2,969	0,141	0,219	0,438	0,088	0,106	0,153	0,119	0,175	0,066	0,135	9	0,008742202	0,006331418	4,118256737	-4,739593176	-5,062231055
AT2G32790	0,534	0,303	10,126	3,62	0,054	0,158	0,09	0	0	0	0,303	0,231	0	0	2	0,00874405	0,04979458	0,941582745	-4,73938181	-2,999849136
AT3G15480	0,528	1,012	1,337	6,03	0,12	0,24	0,563	0,089	0	0	0,09	0,206	0,232	0	3	0,008751855	0,014543129	3,242400369	-4,738489601	-4,230636631
AT1G64590	1,005	0,972	4,784	0,462	0,058	0,308	0,098	0,098	0,091	0,235	0,121	0,232	0,08	0,157	6	0,008791733	0,017471382	2,017907394	-4,733943431	-4,047191051
AT1G44960	0,786	1,395	4,574	0,483	0,026	0,281	1,087	0	0	0	0,305	0,481	0	0	2	0,008798192	0,009298265	2,724429075	-4,733209033	-4,677927455
AT3G52560	0,441	1,259	4,908	1,469	0,125	0,296	0,513	0,241	0,085	0	0,034	0,14	0,126	0,141	4	0,008799365	0,004387304	3,290821911	-4,733075719	-5,429040364
AT2G35070	0,477	0,943	4,421	1,972	0,115	0,201	0,111	0,333	0,072	0,112	0,219	0,098	0,037	0,123	5	0,008806838	0,091251958	0,67297607	-4,732226814	-2,394130829
AT3G15710	0,543	1,008	0,382	0,982	0,122	0,205	0,138	0,079	0,089	0,101	0,079	0,113	0,072	0,036	8	0,008817331	0,013416064	3,301247203	-4,731036062	-4,311302484
AT5G47640	0,573	0,469	1,332	0	0,186	0,281	0	0	0	0	0,573	0	0	0	1	0,008821952	0,014463188	2,670924587	-4,730512118	-4,236148616
AT3G25480	0,795	0,615	0,28	0	0,008	0,314	0,123	0,092	0,078	0	0,587	0,103	0,105	0	4	0,008828304	0,039958119	1,798654123	-4,729792355	-3,219923398
AT2G36680	0,657	1,374	9,101	0,641	0,102	0,18	0,372	0,341	0,115	0,082	0,014	0,183	0,088	0,04	7	0,00883195	0,00942571	2,441850877	-4,729379451	-4,664314217
AT5G64350	0,339	1,135	0,273	1,285	0,08	0,211	0,4	0,182	0,114	0,15	0,088	0,034	0,062	0,053	5	0,008836955	0,012616318	3,923181577	-4,728812919	-4,372764224
AT4G25840	0,897	1,049	1,285	1,31	0,01	0,24	0,278	0,192	0,13	0,118	0,25	0,225	0,061	0,148	6	0,008842476	0,004163459	2,739133514	-4,728188351	-5,48140906
AT3G54840	0,609	1,882	3,472	0,439	0,094	0,209	0,235	0,439	0,143	0,097	0,025	0,08	0,084	0,095	8	0,008850184	0,004295865	3,22790122	-4,727317029	-5,450102347
AT3G24160	1,095	2,164	0,219	0,121	0,109	0,365	0,087	0,319	0,09	0,086	0,054	0,075	0,096	0,076	11	0,008850415	0,007026951	3,604702564	-4,727290928	-4,95800238
AT3G06720	1,599	2,209	0,265	0,103	0,234	0,494	0,167	0,099	0,079	0,108	0,21	0,097	0,092	0,132	11	0,008877072	0,005088413	2,66922108	-4,724283506	-5,280789285
AT3G15160	1,689	2,395	0,227	1,446	0,214	0,17	0,093	0,096	0,119	0,293	0,102	0,147	0,092	0,097	16	0,008892231	0,002389836	2,688756198	-4,722577305	-6,036530535
AT1G67730	0,957	1,194	0,387	0,458	0,215	0,244	0,096	0,639	0	0	0,632	0,07	0,255	0	3	0,008896786	0,006775724	3,597910232	-4,722065191	-4,994409054
AT3G02670	0,654	0,193	3,702	1,446	0,023	0,168	0	0	0	0	0,654	0	0	0	1	0,00891448	0,07818302	1,035906379	-4,720078358	-2,548702791
AT3G15010	1,215	0,973	0,299	1,158	0,112	0,315	0,544	0	0	0	1,215	0	0	0	2	0,008919804	0,010747915	2,971858649	-4,719481306	-4,533043497
AT1G08630	1,077	2,069	1,488	0,124	0,297	0,153	0,252	0,702	0,099	0,08	0,443	0,112	0,051	0,205	10	0,008926277	0,058929349	1,762037245	-4,71875588	-2,831416027
AT5G19450	1,602	1,507	1,565	0,084	0,062	0,245	0,191	0,092	0,271	0,072	0,51	0,124	0,144	0,153	8	0,008929939	0,016756031	2,974040524	-4,718345715	-4,088997026
AT1G61150	0,582	2,225	2,2	0	0,271	1,26	0,096	0,126	0,1	0,132	0,171	0,132	0,157	0,122	6	0,008932162	0,002967033	2,778040339	-4,718096808	-5,820192815
AT5G04180	0,834	0,773	1,613	0	0,041	0,233	0,133	0,096	0,096	0,086	0,058	0,331	0,103	0,168	6	0,00894972	0,05253129	1,730979366	-4,716133032	-2,946346287
AT2G18245	1,197	1,115	0,569	0,427	0,065	0,215	0,119	0,629	0,088	0	0,629	0,103	0,194	0,271	4	0,0089654	0,0117902	2,197791872	-4,714382555	-4,440486601
AT2G39340	3,021	3,94	1,791	0	0,28	0,829	0,121	0,667	0,302	0,147	0,057	0,9	0,42	0,102	14	0,008967685	0,007404906	2,833307765	-4,714127719	-4,905612525
AT3G60450	0,825	0,521	1,519	0,119	0,016	0,122	0,089	0,091	0,204	0	0,336	0,159	0,109	0,221	4	0,008979263	0,003636838	3,4420283	-4,712837471	-5,616640656
AT1G66670	0,93	0,986	0,395	0,417	0,053	0,209	0,475	0,074	0,096	0,081	0,303	0,115	0,176	0,096	5	0,008981828	0,008890399	2,869453257	-4,712551854	-4,722783349
AT2G21655	0,471	0,091	2,881	1,151	0,046	0,043	0	0	0	0	0,471	0	0	0	1	0,008993863	0,062777054	0,978111398	-4,711212823	-2,768165654
AT3G12350	1,269	0,524	0,596	0,722	0,061	0,251	0,211	0	0	0	0,831	0,438	0	0	2	0,009014723	0,00663934	2,862488598	-4,708896149	-5,014742718
AT1G63970	0,696	0,977	0,199	0,185	0,026	0,231	0,09	0,63	0	0	0,331	0,131	0,234	0	3	0,00901507	0,00871021	2,524334989	-4,708857658	-4,743259378
AT1G64850	0,489	0,685	0,345	1,036	0,033	0,112	0,133	0,107	0,301	0	0,028	0,127	0,073	0,261	4	0,009020233	0,008324093	3,417589378	-4,708285114	-4,788601198
AT5G48990	1,119	0,218	0,271	0,888	0,05	0,166	0	0	0	0	1,119	0	0	0	1	0,009021877	0,02425495	2,073046996	-4,708102873	-3,719134559
AT2G14610	0,486	0,274	2,318	3,193	0,033	0,239	0	0	0	0	0,486	0	0	0	1	0,009022766	0,104538543	1,639609337	-4,70800434	-2,258199443
AT1G19180	0,762	0,765	3,108	0,256	0,217	0,348	0,199	0	0	0	0,163	0,599	0	0	2	0,009028051	0,013456616	4,080375848	-4,707418771	-4,308284398
AT1G34630	1,446	1,087	0,653	0	0,116	0,296	0,073	0,115	0,116	0,126	0,287	0,141	0,228	0,208	8	0,00903225	0,01307049	2,833973479	-4,706953773	-4,337398262
AT1G16410	1,617	1,003	1,334	0,878	0,054	0,307	0,112	0,53	0	0	0,972	0,274	0,371	0	3	0,009053504	0,110326451	0,431736936	-4,704603414	-2,204311572
AT4G30940	1,326	0,628	0,848	0,149	0,275	0,351	0	0	0	0	1,326	0	0	0	1	0,00906064	0,01431389	2,581233937	-4,703815521	-4,246524884
AT5G41270	0,777	0,394	0,105	0,653	0,087	0,065	0,241	0	0	0	0,221	0,556	0	0	2	0,009065423	0,005332771	2,148775685	-4,703287773	-5,233884288
AT4G00170	0,72	0,986	0,423	0,616	0,11	0,24	0,141	0,081	0,086	0,086	0,052	0,074	0,082	0,116	8	0,009083161	0,006824301	2,771460776	-4,701333019	-4,987265361
AT3G05510	1,347	1,531	0,379	0,279	0,181	0,196	0,288	0,087	0,101	0,102	0,226	0,119	0,066	0,198	7	0,009087173	0,013983922	2,395008911	-4,70089142	-4,269847038
AT2G17390	1,035	1,354	0,605	0,96	0,095	0,294	0,124	0,085	0,084	0,098	0,04	0,143	0,213	0,149	9	0,00909147	0,005840212	3,469802574	-4,700418668	-5,142988181
AT4G02570	2,217	2,858	0,225	0,798	0,267	0,26	0,425	0,087	0,175	0,083	0,131	0,1	0,186	0,048	20	0,009108853	0,005065228	3,304296465	-4,698508481	-5,285356127
AT2G21240	0,891	0,84	0,161	0,101	0,185	0,198	0,37	0,085	0	0	0,069	0,822	0	0	3	0,009120376	0,00592366	3,048252318	-4,697244248	-5,128800778
AT1G06060	0,642	1,993	0,39	0	0,127	1,06	0,323	0,094	0,084	0,108	0,027	0,142	0,148	0,076	7	0,009130789	0,007361256	2,754679538	-4,69610317	-4,911524709
AT2G40300	0,78	1,204	0,785	0,243	0,065	0,203	0,153	0,085	0,086	0,258	0,317	0,084	0,061	0,088	8	0,009148923	0,008118138	2,560353503	-4,694119112	-4,813654461
AT3G18270	1,233	1,166	0,32	2,74	0,098	0,283	0,137	0,303	0,167	0,08	0,432	0,111	0,217	0,334	6	0,009160299	0,006165099	2,258794788	-4,692876459	-5,088851084
AT1G36730	1,32	1,284	8,093	9,324	0,449	0,495	0,337	0	0	0	1,32	0	0	0	2	0,00916453	0,02710876	3,057880267	-4,692414681	-3,607898356
AT3G13670	2,112	2,356	1,572	0	0,211	0,454	0,106	0,11	0,118	0,09	0,384	0,129	0,074	0,07	16	0,009199	0,005180324	3,184714001	-4,688660496	-5,262887676
AT3G03970	1,665	0,931	1,15	0,134	0,131	0,146	0,568	0,084	0	0	1,155	0,51	0	0	3	0,009210018	0,016718211	2,390780421	-4,687463474	-4,091256675
AT3G20530	1,161	0,704	0,201	0,261	0,257	0,117	0,097	0,082	0,078	0,075	0,136	0,182	0,19	0,395	5	0,009213224	0,032870173	0,762178454	-4,687115436	-3,415189628
AT4G35750	0,609	0,747	0,459	0,175	0,187	0,357	0,087	0,116	0	0	0,124	0,265	0,22	0	3	0,009218217	0,028204294	3,195274064	-4,686573644	-3,568281043
AT4G12230	1,179	1,845	0,78	0,353	0,125	0,193	0,668	0,18	0,106	0,098	0,072	0,126	0,099	0,143	8	0,009219566	0,012503411	2,865213891	-4,686427314	-4,381753792
AT3G60800	0,924	1,496	0,649	0,225	0,318	0,312	0,166	0,09	0,105	0,094	0,21	0,226	0,092	0,124	7	0,009234247	0,004628506	3,033614471	-4,684836206	-5,375521141
AT3G22435	0,552	1,085	1,765	1,87	0	0,278	0,806	0	0	0	0,196	0,356	0	0	2	0,009235425	0,015333092	2,075360113	-4,684708646	-4,17774191
AT5G63000	0,606	0,916	0,181	0,7	0,069	0,138	0,285	0,189	0,116	0,121	0,039	0,105	0,256	0,078	5	0,00924391	0,01711183	2,72418802	-4,683790323	-4,067985242
AT3G63150	1,932	1,87	0,784	0,219	0,036	0,271	0,13	0,096	0,201	0,079	0,212	0,133	0,15	0,177	14	0,009263969	0,009150137	3,007479956	-4,681622704	-4,693986427
AT4G21650	2,301	1,18	1,296	0,58	0,021	0,115	0,097	0,318	0,096	0,079	0,12	0,092	0,098	0,18	10	0,009272607	0,103641566	0,33273116	-4,680690709	-2,266816813
AT2G41430	0,492	0,605	1,422	0,661	0,059	0,227	0,23	0,088	0	0	0,34	0,152	0	0	3	0,00927915	0,01692126	4,085394711	-4,679985331	-4,079184459
AT4G35220	0,819	0,874	0,433	0,813	0,022	0,338	0,083	0,141	0,069	0,124	0,406	0,045	0,073	0,098	6	0,009279302	0,005351398	2,923430819	-4,679968951	-5,230397444
AT1G78800	1,212	1,099	0,3	0,617	0,027	0,199	0,249	0,176	0,081	0,08	0,061	0,117	0,194	0,106	8	0,009292968	0,005251415	2,681448685	-4,678497294	-5,249257715
AT1G08480	0,429	0,955	0,134	0,042	0,105	0,221	0,362	0,267	0	0	0,18	0,103	0,146	0	3	0,009293922	0,011784578	3,471613416	-4,678394641	-4,440963551
AT1G76920	1,125	0,49	3,958	1,625	0,232	0,256	0	0	0	0	1,125	0	0	0	1	0,0092966	0,02067787	2,944607915	-4,678106537	-3,878691233
AT1G18440	0,867	1,068	0,141	0,197	0,017	0,223	0,071	0,222	0,114	0,086	0,339	0,085	0,068	0,051	8	0,009298772	0,010066965	2,495523839	-4,677872931	-4,598496008
AT3G13410	0,966	1,388	0,292	2,68	0,114	0,266	0,087	0,134	0,097	0,185	0,122	0,103	0,06	0,063	9	0,009307477	0,007752662	3,675545876	-4,676937223	-4,859719011
AT5G20590	1,458	1,71	0,634	0	0,078	0,598	0,419	0,249	0,193	0,175	0,587	0,193	0,194	0,159	5	0,009308528	0,00684713	2,446476268	-4,67682431	-4,983925693
AT5G10450	0,747	1,718	1,236	1,461	0,055	0,598	0,266	0,606	0,194	0	0,486	0,123	0,117	0,021	4	0,009315139	0,008421282	3,588206507	-4,676114353	-4,776993206
AT3G06570	1,173	0,076	0,352	0,271	0,011	0,063	0	0	0	0	1,173	0	0	0	1	0,009318465	0,007538173	2,257461153	-4,675757363	-4,887775434
AT3G14620	1,548	0,615	0,262	0,422	0,063	0,222	0,107	0,082	0,071	0,072	0,289	0,218	0,248	0,364	5	0,009328009	0,058308457	1,894329885	-4,674733685	-2,842008136
AT5G66200	1,956	0,407	0,499	0,298	0,218	0,187	0	0	0	0	1,956	0	0	0	1	0,00933164	0,006990506	2,804932394	-4,674344503	-4,963202336
AT5G56130	0,948	1,586	0,377	0,048	0,019	0,202	0,097	0,175	0,313	0,111	0,066	0,096	0,13	0,092	11	0,009352585	0,005031145	2,532061254	-4,672102503	-5,292107687
AT2G45530	0,723	0,728	0,19	0	0,125	0,601	0	0	0	0	0,723	0	0	0	1	0,009359496	0,005749302	2,101096202	-4,671363836	-5,158676823
AT1G80130	0,918	0,766	3,965	0,759	0,167	0,286	0,213	0,1	0	0	0,576	0,173	0,169	0	3	0,00936151	0,02137352	1,947839834	-4,671148677	-3,845602506
AT2G30360	1,308	0,548	1,743	1,232	0,261	0,285	0	0	0	0	1,308	0	0	0	1	0,009373793	0,029903687	3,172439637	-4,669837462	-3,509773495
AT4G12070	1,452	1,228	1,881	0	0,118	0,228	0,534	0,103	0,09	0,157	0,421	0,153	0,137	0,228	5	0,009377931	0,023077672	2,606119671	-4,669396116	-3,768889709
AT2G02730	0,831	1,993	1,941	0	0,09	0,59	0,09	0,091	0,079	0,084	0,055	0,062	0,069	0,076	13	0,009378204	0,013445967	2,224651309	-4,669367006	-4,309076069
AT1G30810	2,364	2,025	0,534	0,189	0,319	0,235	0,466	0,365	0,099	0,086	0,036	0,087	0,078	0,717	10	0,009388061	0,043482636	2,130376852	-4,668316503	-3,135393593
AT1G16810	0,435	0,802	0,353	0	0,062	0,157	0,471	0,111	0	0	0,148	0,287	0	0	3	0,009388801	0,010375585	3,240652624	-4,668237683	-4,568299829
AT5G64400	0,435	1,091	1,316	0,456	0,057	0,206	0,301	0,115	0,124	0,29	0,022	0,057	0,087	0,17	5	0,009392188	0,008004239	4,156268416	-4,667876999	-4,827784003
AT2G26430	1,251	1,56	1,354	0,98	0,115	0,213	0,408	0,085	0,122	0,132	0,152	0,082	0,141	0,17	7	0,009398285	0,01292139	2,944519383	-4,667228053	-4,348871201
AT5G58220	0,975	0,509	0,153	0	0,017	0,149	0,081	0,086	0,177	0	0,282	0,102	0,157	0,434	4	0,009398921	0,005078161	2,907276825	-4,667160384	-5,282806091
AT2G32160	1,248	2,756	1,455	0,234	0,018	0,185	0,338	0,19	0,316	0,111	0,188	0,073	0,044	0,043	18	0,009402529	0,098717348	1,531287583	-4,666776583	-2,315494583
AT1G73030	0,612	0,685	0,342	0	0,111	0,273	0,3	0	0	0	0,325	0,287	0	0	2	0,009404865	0,005566687	3,22002586	-4,66652817	-5,190955196
AT1G69740	1,293	1,835	0,497	1,353	0,103	0,249	0,257	0,408	0,085	0,081	0,306	0,112	0,074	0,069	13	0,009405634	0,002504018	2,942330039	-4,666446408	-5,989858637
AT4G18580	0,348	1,288	0,2	0	0,139	0,442	0,38	0,11	0,118	0,099	0,067	0,105	0,089	0,087	5	0,00941184	0,01328255	2,653002709	-4,665786808	-4,321304135
AT2G34700	0,528	0,961	3,696	2,189	0,029	0,158	0,773	0	0	0	0,217	0,311	0	0	2	0,00941368	0,1283789	1,20922943	-4,665591329	-2,052769231
AT1G77420	1,149	1,069	0,235	0,529	0,141	0,273	0,075	0,079	0,088	0,081	0,255	0,03	0,13	0,147	8	0,009446897	0,004219665	2,664219679	-4,662068951	-5,467999538
AT5G59710	1,671	1,914	2,909	0,659	0,103	0,181	0,083	0,082	0,444	0,117	0,129	0,373	0,195	0,099	12	0,009451306	0,014699166	2,685949624	-4,661602346	-4,219964522
AT1G20510	1,641	0,786	1,041	0,54	0,024	0,189	0,089	0,409	0,076	0	1,204	0,146	0,068	0,223	4	0,009460093	0,04870274	3,498619479	-4,660673065	-3,022019988
AT3G60250	0,831	0,941	1,812	0,336	0,15	0,371	0,087	0,089	0,097	0,149	0,205	0,219	0,11	0,166	5	0,00946405	0,00984964	2,938547494	-4,660254869	-4,620320373
AT1G08100	1,569	0,382	2,575	1,006	0,041	0,097	0,105	0,139	0	0	0,804	0,116	0,649	0	3	0,009490438	0,029727923	1,034284679	-4,657470514	-3,515668507
AT3G45260	1,341	0,977	2,625	0,149	0,147	0,394	0,183	0,179	0,074	0	0,145	0,4	0,796	0	4	0,009512727	0,03692634	1,744545822	-4,655124693	-3,298830161
AT4G31300	0,702	1,65	0,279	0,211	0,163	0,178	0,176	0,193	0,095	0,502	0,103	0,077	0,056	0,073	8	0,009518598	0,016792488	3,619108488	-4,65450771	-4,086823635
AT2G16500	2,109	0,609	6,29	2,641	0,434	0,173	0	0	0	0	2,109	0	0	0	1	0,009527031	0,019328937	3,620508116	-4,653622152	-3,94615198
AT2G44520	1,296	1,072	0,396	0,154	0,084	0,21	0,088	0,15	0,101	0,122	0,32	0,133	0,138	0,134	7	0,009531391	0,020742542	2,942944927	-4,653164612	-3,875568519
AT4G37800	0,882	1,042	3,573	5,868	0,024	0,228	0,091	0,082	0,618	0	0,193	0,101	0,197	0,391	4	0,009538502	0,146686898	1,558342411	-4,652418829	-1,919454909
AT5G62930	0,729	1,001	0,676	0,302	0,023	0,259	0,412	0,092	0,1	0,117	0,177	0,141	0,077	0,165	5	0,009549321	0,005009256	3,016161565	-4,651285226	-5,296467878
AT3G27090	0,891	1,393	2,914	0,146	0,125	0,418	0,351	0,084	0,102	0,092	0,55	0,101	0,084	0,111	6	0,009556323	0,008366892	3,498422808	-4,650552249	-4,78347279
AT5G32440	0,795	0,867	2,953	1,061	0,117	0,16	0,273	0,115	0,101	0,103	0,186	0,16	0,188	0,174	5	0,009560199	0,012779623	3,175821169	-4,650146736	-4,35990333
AT4G34270	0,873	1,49	0,792	0,054	0,052	0,293	0,425	0,109	0,104	0,078	0,14	0,186	0,091	0,114	8	0,009561797	0,004029075	2,847616135	-4,649979599	-5,514218458
AT3G61550	0,639	0,186	0,407	0,665	0,042	0,142	0	0	0	0	0,639	0	0	0	1	0,009582034	0,084571394	1,809009258	-4,647865392	-2,470159202
AT1G24240	0,669	1,06	1,218	0,361	0,077	0,11	0,514	0,08	0,105	0,176	0,21	0,132	0,087	0,134	5	0,009583901	0,004498417	2,285491806	-4,647670567	-5,404029722
AT4G05330	1,011	1,554	2,565	0,428	0,097	0,21	0,347	0,141	0,303	0,118	0,04	0,082	0,076	0,164	9	0,009593023	0,023646447	2,032138144	-4,646719216	-3,744542408
AT5G26240	2,379	2,829	2,044	2,027	0,097	0,383	0,095	0,086	0,095	0,08	0,256	0,222	0,047	0,099	22	0,00959524	0,003428677	2,692123018	-4,646488137	-5,675580806
AT4G14800	0,6	1,342	0,136	0,145	0,109	0,17	0,092	0,971	0	0	0,158	0,124	0,318	0	3	0,009604583	0,01451165	3,291017764	-4,645514899	-4,232803504
AT5G03140	2,136	0,291	5,628	1,03	0,13	0,159	0	0	0	0	2,136	0	0	0	1	0,00961285	0,02827394	2,698522906	-4,644654534	-3,565814747
AT1G48520	1,653	1,07	3,185	0,42	0,084	0,281	0,122	0,09	0,071	0,184	0,633	0,21	0,141	0,204	8	0,0096181	0,01038242	2,295166091	-4,644108539	-4,567641288
AT2G32810	2,664	4,531	0,486	0	0,005	1,272	0,094	0,083	0,091	0,121	0,201	0,096	0,113	0,067	19	0,009625589	0,01555949	2,82984468	-4,643330206	-4,163084537
AT1G18700	2,103	3,604	0,611	7,357	0,059	0,19	0,115	0,252	0,09	0,114	0,139	0,07	0,043	0,078	20	0,009630535	0,016959046	2,992004709	-4,642816499	-4,0769539
AT1G21380	1,521	1,949	0,465	0	0,235	0,588	0,417	0,101	0,083	0,09	0,11	0,079	0,099	0,114	10	0,009632706	0,015211631	3,064608057	-4,642591096	-4,185694946
AT4G24390	1,872	1,17	1,172	0	0,15	0,529	0,09	0,098	0,303	0	0,602	0,499	0,771	0	4	0,009652943	0,014378935	2,476630281	-4,640492436	-4,241990991
AT2G44060	0,978	0,854	0,159	0,323	0,077	0,161	0,525	0,09	0	0	0,972	0,006	0	0	3	0,009656444	0,009919708	3,905005837	-4,640129814	-4,613231794
AT3G09690	1,584	1,32	1,569	0,038	0,147	0,25	0,268	0,259	0,098	0,115	0,415	0,192	0,24	0,218	7	0,009656872	0,010517927	2,937187108	-4,640085493	-4,554674144
AT2G30110	3,243	2,003	1,052	0,298	0,12	0,259	0,126	0,363	0,298	0,413	0,331	0,218	0,795	0,869	7	0,009657089	0,008977886	3,457655842	-4,640063022	-4,712990836
AT1G78270	1,47	0,385	0,138	0,048	0,193	0,127	0,064	0	0	0	0,517	0,953	0	0	2	0,009685727	0,025382399	2,16739335	-4,63710192	-3,673699298
AT3G22520	1,803	1,026	0,47	0,014	0,081	0,183	0,14	0,535	0,087	0	0,059	0,545	1,199	0	4	0,009686967	0,004287004	2,646838357	-4,636973905	-5,452167158
AT4G30860	1,494	1,651	2,027	0,97	0,073	0,188	0,311	0,251	0,112	0,177	0,354	0,147	0,165	0,027	11	0,009688648	0,016330871	2,395805893	-4,636800388	-4,114698036
AT3G03090	1,512	2,75	0,667	0,155	0,137	0,292	0,341	0,195	0,225	0,145	0,045	0,104	0,079	0,06	14	0,009695913	0,011515953	2,284628145	-4,636050822	-4,464021988
AT4G26500	1,116	0,328	0,421	0,76	0,069	0,257	0	0	0	0	1,116	0	0	0	1	0,009700475	0,008782889	2,51367248	-4,635580426	-4,734949882
AT5G10960	0,834	0,606	2,544	3,581	0,217	0,272	0,115	0	0	0	0,834	0	0	0	2	0,009702274	0,012027713	3,492957211	-4,635394988	-4,420541875
AT2G01500	0,816	1,221	2,553	0,749	0,194	0,313	0,073	0,209	0,433	0	0,079	0,345	0,068	0,324	4	0,009724241	0,03129933	0,696049808	-4,633133439	-3,464158587
AT1G27385	0,609	1,314	0,229	0,881	0,039	0,19	0,352	0,185	0,374	0,176	0,25	0,104	0,114	0,084	5	0,00972783	0,01079079	2,640598622	-4,632764429	-4,529062286
AT4G30600	1,905	1,213	3,111	1,339	0,099	0,24	0,317	0,102	0,086	0,099	1,007	0,085	0,096	0,261	8	0,009734975	0,005064312	3,872627415	-4,632030208	-5,285536985
AT3G47120	1,059	0,623	0,892	0,845	0,052	0,192	0,085	0,09	0,091	0,115	0,173	0,11	0,188	0,15	5	0,009735128	0,024729436	2,406564458	-4,632014492	-3,699761004
AT5G55620	0,306	0,43	2,094	0,461	0,168	0,26	0	0	0	0	0,306	0	0	0	1	0,009744985	0,034180272	1,653943312	-4,631002485	-3,376106643
AT5G51880	0,684	0,825	1,51	0,051	0,03	0,165	0,338	0,211	0,082	0	0,093	0,248	0,22	0,123	4	0,0097452	0,004244128	3,112282124	-4,630980423	-5,462218898
AT5G08690	1,671	1,279	0,747	6,088	0,025	0,309	0,303	0,087	0,089	0,08	0,474	0,076	0,089	0,118	9	0,009761839	0,00512804	4,039136305	-4,629274474	-5,273031759
AT2G17200	1,656	1,655	0,165	0,395	0,142	0,209	0,113	0,295	0,077	0,181	0,229	0,765	0,233	0,114	8	0,009765866	0,014402054	3,373107375	-4,628862035	-4,240384444
AT2G46090	1,095	1,273	0,802	0,006	0,011	0,194	0,161	0,114	0,106	0,087	0,184	0,077	0,054	0,06	12	0,0097698	0,01084738	2,698030703	-4,628459284	-4,523831703
AT2G41280	0,324	0,403	0,295	0,032	0,065	0,211	0,126	0	0	0	0,091	0,233	0	0	2	0,00978367	0,10279026	0,929192672	-4,62704061	-2,275064678
AT5G38460	1,602	1,141	3,616	1,005	0,038	0,307	0,074	0,096	0,372	0,164	0,428	0,184	0,108	0,162	6	0,009784592	0,010199334	2,593798193	-4,626946375	-4,585432855
AT3G09210	1,002	0,595	0,359	0,194	0,029	0,137	0,231	0,084	0,115	0	0,387	0,179	0,352	0,084	4	0,009788046	0,013629267	2,209507356	-4,626593434	-4,295535813
AT1G48130	0,651	0,575	0,878	0,315	0,107	0,226	0,089	0,09	0,064	0	0,118	0,149	0,129	0,255	4	0,009791301	0,071171147	1,033998568	-4,626260941	-2,642667781
AT4G33430	1,848	2,518	1,169	0,118	0,482	0,247	0,27	0,083	0,17	0,72	0,085	0,133	0,072	0,144	11	0,009792601	0,010793423	3,342082112	-4,626128178	-4,528818312
AT2G35520	0,348	1,001	1,116	0,121	0,093	0,183	0,094	0,381	0,135	0,117	0,084	0,048	0,088	0,044	5	0,009810956	0,010234909	3,03566951	-4,624255559	-4,581950951
AT5G41330	1,377	1,188	0,22	0	0,074	0,966	0,146	0	0	0	1,377	0	0	0	2	0,009828821	0,015424211	2,156587305	-4,622436291	-4,171816861
AT4G33780	0,612	1,199	0,516	5,405	0,023	0,342	0,079	0,172	0,584	0	0,162	0,228	0,066	0,156	4	0,009833878	0,007017457	3,140795887	-4,621921916	-4,959354377
AT1G30540	1,056	1,498	1,373	0,191	0,154	0,176	0,408	0,088	0,306	0,182	0,232	0,148	0,192	0,129	7	0,009853897	0,009721823	2,295171805	-4,619888268	-4,633382127
AT5G20570	0,357	1,295	0,317	0,279	0,089	0,244	0,128	0,095	0,659	0,082	0,136	0,051	0,06	0,072	5	0,009860443	0,005628957	3,394064455	-4,619224182	-5,179831112
AT5G05410	1,008	0,699	1,836	0,129	0,186	0,253	0,258	0	0	0	1,008	0	0	0	2	0,009860731	0,009034355	4,144761419	-4,619194975	-4,706720747
AT1G65220	1,236	1,624	0,296	0,18	0,092	0,17	0,291	0,324	0,102	0,139	0,005	0,024	0,106	0,069	8	0,009900316	0,01189885	3,202397309	-4,615188603	-4,431313522
AT1G63060	0,447	0,549	3,378	0,286	0,061	0,15	0,08	0,092	0,167	0	0,018	0,089	0,285	0,055	4	0,009903118	0,037923681	0,476571151	-4,614905622	-3,272179534
AT4G23930	0,564	0,133	0,412	2,136	0,001	0,13	0	0	0	0	0,564	0	0	0	1	0,009907266	0,102183252	1,972603987	-4,614486852	-2,280987489
AT1G21710	1,098	0,623	0,26	0,167	0,042	0,246	0,218	0,117	0	0	0,644	0,211	0,243	0	3	0,009921753	0,004246636	2,769607059	-4,61302566	-5,461628139
AT1G71750	0,567	0,791	0,254	0,166	0,015	0,15	0,34	0,286	0	0	0,303	0,165	0,099	0	3	0,009925051	0,014258699	1,985184824	-4,612693314	-4,250388102
AT2G45310	1,314	0,648	2,009	0,074	0,57	0,076	0	0	0	0	1,314	0	0	0	1	0,009925517	0,047021267	2,625044021	-4,612646363	-3,05715529
AT1G18030	1,056	1,59	0,425	0	0,056	0,309	0,161	0,102	0,107	0,161	0,317	0,109	0,037	0,045	10	0,009946338	0,007223146	2,386746446	-4,610550836	-4,930464687
AT3G54540	2,172	0,814	2,298	0,835	0,096	0,227	0,489	0	0	0	2,172	0	0	0	2	0,009947775	0,006699296	3,375643598	-4,610406371	-5,005752833
AT1G09010	2,835	1,382	0,533	0	0,094	0,092	0,239	0,09	0,085	0,076	0,149	0,139	0,225	0,059	11	0,009949633	0,008792555	2,939857354	-4,610219613	-4,733849938
AT5G58030	0,588	1,204	0,141	0	0,123	0,204	0,252	0,105	0,156	0,095	0,072	0,089	0,064	0,078	8	0,009954051	0,006649741	3,256941077	-4,609775675	-5,013177372
AT2G38500	1,071	0,602	4,886	2,142	0,057	0,182	0,267	0,096	0	0	0,509	0,325	0,237	0	3	0,009959736	0,113745983	1,041964134	-4,609204714	-2,173787536
AT3G59280	0,351	1,459	0,879	1,041	0,202	0,352	0,547	0,263	0,096	0	0,003	0,088	0,134	0,126	4	0,009962529	0,003938031	3,427044065	-4,608924324	-5,537074427
AT2G43640	0,366	1,196	0,19	0,013	0,101	0,112	0,34	0,209	0,097	0,337	0,003	0,094	0,11	0,159	5	0,009963486	0,008068172	3,19166551	-4,608828269	-4,81982834
AT1G15720	1,173	0,289	0,339	0	0,112	0,175	0	0	0	0	1,173	0	0	0	1	0,009977668	0,013946039	2,16433321	-4,607405883	-4,272559754
AT1G24400	1,326	1,096	2,859	2,412	0,266	0,155	0,085	0,208	0,086	0,098	0,182	0,384	0,394	0,106	7	0,00998268	0,11706477	1,417965724	-4,606903688	-2,145027908
AT2G25670	0,957	1,427	2,014	1,274	0,317	0,397	0,109	0,39	0,213	0	0,321	0,256	0,38	0	4	0,009996565	0,004046761	2,941186108	-4,605513745	-5,509838471
AT3G18220	0,927	1,12	3,221	1,523	0,174	0,16	0,266	0,112	0,134	0,101	0,216	0,088	0,11	0,094	7	0,01000031	0,01256351	0,60389384	-4,605139186	-4,376958698
AT3G57560	1,044	0,444	0,186	1,361	0,104	0,338	0	0	0	0	1,044	0	0	0	1	0,010036083	0,005509301	2,607041981	-4,60156838	-5,201317524
AT5G61450	1,344	1,569	0,319	0,295	0,062	0,206	0,096	0,103	0,093	0,085	0,168	0,084	0,074	0,034	15	0,010040646	0,008213607	2,849564782	-4,601113824	-4,80196311
AT1G10430	0,921	1,235	0,552	1,021	0,195	0,226	0,357	0,12	0,08	0,185	0,253	0,115	0,109	0,078	6	0,01004852	0,00627279	2,929806738	-4,600329919	-5,071534047
AT1G08810	0,843	0,488	1,157	1,426	0,065	0,213	0,098	0,112	0	0	0,133	0,13	0,58	0	3	0,01005158	0,05705701	1,705173735	-4,600025443	-2,863704336
AT5G41340	0,564	1,444	1,393	0,22	0,173	0,172	0,1	0,384	0,087	0,098	0,044	0,08	0,115	0,053	6	0,01008187	0,02212817	2,847471369	-4,597016518	-3,810903822
AT3G55480	2,964	2,038	3,825	0	0,531	0,123	0,087	0,084	0,107	0,202	0,159	0,63	0,174	0,127	10	0,01008555	0,00309476	2,917465176	-4,596651573	-5,77804492
AT4G18710	1,143	1,947	5,423	0,583	0,2	0,448	0,59	0,092	0,093	0,094	0,015	0,093	0,333	0,075	10	0,01008676	0,04259769	2,97984932	-4,596531606	-3,155955253
AT1G45976	0,978	0,405	0,533	1,642	0,019	0,052	0,116	0,117	0,102	0	0,041	0,101	0,329	0,507	4	0,010092	0,01238712	2,944927292	-4,596012248	-4,391098056
AT2G15270	0,585	0,957	3,87	0,742	0,088	0,166	0,702	0	0	0	0,252	0,333	0	0	2	0,010107091	0,004926808	2,834291274	-4,594518022	-5,313063965
AT1G44790	0,6	0,911	0,345	0	0,081	0,248	0,085	0,094	0,071	0,074	0,109	0,077	0,054	0,057	8	0,010121028	0,007782577	2,594598566	-4,593140039	-4,855867762
AT5G64360	1,269	1,055	0,548	0,273	0,064	0,41	0,127	0,314	0,139	0	0,868	0,401	0	0	4	0,010126476	0,007642901	2,370317078	-4,592601899	-4,873978036
AT1G74860	1,203	1,361	1,005	1,211	0,112	0,281	0,244	0,724	0	0	0,015	0,177	1,011	0	3	0,010129194	0,004494228	2,608457583	-4,59233353	-5,404961372
AT4G18740	0,738	0,378	0,278	0,075	0,092	0,085	0,121	0,08	0	0	0,091	0,354	0,293	0	3	0,01013188	0,02863338	1,570567087	-4,592068391	-3,553182109
AT1G12620	1,866	0,625	1,825	3,598	0,249	0,288	0,085	0	0	0	1,866	0	0	0	2	0,0101363	0,10820681	1,586884538	-4,591632239	-2,223710976
AT1G80280	1,944	1,102	1,735	0,034	0,444	0,297	0,088	0,088	0,106	0,081	0,265	0,308	0,732	0,528	5	0,01014188	0,01397765	2,391842332	-4,591081894	-4,270295654
AT3G27240	0,924	2,004	2,876	0,098	0,132	0,354	0,212	0,342	0,398	0,088	0,06	0,212	0,28	0,072	8	0,010143743	0,005317452	3,554081618	-4,590898217	-5,236761038
AT1G01390	1,443	0,244	1,352	0,185	0,044	0,198	0	0	0	0	1,443	0	0	0	1	0,01015928	0,19949105	1,475696779	-4,589367705	-1,611985906
AT4G21790	0,876	1,893	2,082	0,241	0,142	0,385	0,307	0,102	0,11	0,092	0,159	0,091	0,053	0,093	11	0,010173284	0,005965608	3,431172254	-4,587990211	-5,121744301
AT1G04340	0,48	1,275	0,314	1,211	0,113	0,247	0,584	0,092	0,087	0,154	0,068	0,115	0,09	0,099	5	0,01019098	0,03494237	2,984480209	-4,586252264	-3,354055146
AT1G76700	1,197	2,276	3,202	0	0,225	0,842	0,202	0,187	0,097	0,087	0,087	0,06	0,083	0,16	10	0,01020186	0,01090144	2,474547945	-4,585185222	-4,518860388
AT1G21200	1,332	0,595	0,314	1,51	0,073	0,328	0,192	0	0	0	1,332	0	0	0	2	0,0102068	0,01865517	2,237594676	-4,584701114	-3,98163196
AT3G12210	0,468	0,763	0,855	0,49	0,031	0,327	0,1	0,09	0,215	0	0,224	0,196	0,048	0	4	0,010229107	0,00391887	2,391124962	-4,582517995	-5,541951932
AT5G65930	3,78	2,54	0,09	0,45	0,125	0,167	0,109	0,077	0,089	0,084	0,14	0,211	0,567	0,097	21	0,01025672	0,006654351	2,736817254	-4,579822178	-5,012484353
AT2G47620	1,539	0,868	0,313	0,129	0,065	0,122	0,156	0,096	0,161	0,086	0,058	0,521	0,447	0,14	7	0,01026433	0,0151682	2,132010156	-4,579080501	-4,188554148
AT1G24050	0,567	1,278	0,225	0,512	0,036	0,424	0,107	0,096	0,485	0,132	0,154	0,166	0,081	0,124	5	0,01029091	0,01592127	3,265562428	-4,576494298	-4,140099328
AT1G09150	0,546	2,352	0,323	0,517	0,182	0,25	0,154	0,601	0,097	0,102	0,011	0,082	0,068	0,098	9	0,010303788	0,007852893	2,883482554	-4,575243684	-4,84687328
AT3G50560	0,819	2,107	2,736	0,58	0,177	0,158	0,863	0,42	0,106	0,385	0,142	0,266	0,094	0,112	5	0,01031176	0,0165344	1,966675757	-4,574470287	-4,10231222
AT3G10190	0,63	0,213	0,654	0,49	0,01	0,201	0	0	0	0	0,63	0	0	0	1	0,010312	0,02050673	2,051785568	-4,574447013	-3,887002154
AT3G60110	1,317	2,308	1,58	4,896	0,773	0,291	0,096	1,147	0	0	0,369	0,948	0	0	3	0,01031386	0,01540111	1,712642231	-4,574266657	-4,173315694
AT5G04530	1,395	0,472	2,754	0,759	0,071	0,399	0	0	0	0	1,395	0	0	0	1	0,01031466	0,04470594	1,407653038	-4,574189095	-3,1076489
AT2G47820	2,418	0,997	3,79	0,041	0,232	0,192	0,481	0,091	0	0	0,741	1,677	0	0	3	0,01031581	0,01134699	2,159681501	-4,574077609	-4,478802768
AT5G65430	0,747	1,395	1,1	4,208	0,086	0,344	0,272	0,573	0,121	0	0,486	0,123	0,117	0,021	4	0,01032133	0,01177423	3,613774801	-4,573542651	-4,441842034
AT2G21080	1,245	0,397	0,406	0,176	0,007	0,226	0,088	0,076	0	0	0,876	0,232	0,137	0	3	0,01032218	0,01161122	2,218190448	-4,573460301	-4,455783407
AT3G03305	2,232	0,792	0,313	0,541	0,119	0,135	0,296	0,111	0,132	0	0,31	0,242	1,563	0,117	4	0,010324108	0,006658121	2,904668242	-4,573273536	-5,011917966
AT5G11910	0,894	0,983	1,178	0,091	0,03	0,222	0,252	0,125	0,082	0,104	0,052	0,119	0,083	0,122	7	0,010325049	0,008708875	2,451913811	-4,573182394	-4,743412658
AT1G60170	1,458	1,145	1,378	0,15	0,136	0,197	0,098	0,223	0,091	0,101	0,003	0,063	1,031	0,071	8	0,01033789	0,01450354	2,835571183	-4,571939493	-4,233362521
AT1G79550	1,206	1,214	0,352	1,347	0,146	0,323	0,301	0,089	0,089	0,109	0,195	0,078	0,261	0,318	6	0,010338988	0,007601555	3,90865632	-4,571833287	-4,879402447
AT5G43930	2,181	1,875	1,253	1,241	0,163	0,252	0,208	0,079	0,083	0,236	0,098	0,159	0,117	0,085	14	0,010350759	0,005639214	2,736223353	-4,570695429	-5,178010585
AT4G03330	0,918	0,492	0,171	0,005	0,188	0,139	0,164	0	0	0	0,488	0,43	0	0	2	0,01035469	0,08489759	1,812745234	-4,570315722	-2,466309572
AT4G02890	0,918	0,581	4,038	0,365	0,065	0,216	0,298	0	0	0	0,918	0	0	0	2	0,010356087	0,009483389	4,106688601	-4,570180816	-4,658213537
AT3G08910	0,972	0,767	0,344	0,44	0,08	0,247	0,174	0,266	0	0	0,165	0,365	0,442	0	3	0,01035916	0,01816002	2,215995645	-4,569884127	-4,008532804
AT5G21010	1,233	1,438	2,554	1,211	0,05	0,306	0,865	0,085	0,133	0	0,401	0,346	0,289	0,197	4	0,010365644	0,006197399	2,509966017	-4,569258403	-5,083625591
AT1G78130	1,473	0,456	4,137	0	0,03	0,253	0,086	0,087	0	0	0,288	0,755	0,43	0	3	0,01036641	0,01603284	2,395714427	-4,569184508	-4,13311616
AT5G65000	0,978	1,45	1,797	0,174	0,085	0,156	0,594	0,092	0,262	0,085	0,119	0,049	0,227	0,199	7	0,010366895	0,005126864	2,922102274	-4,569137723	-5,273261113
AT1G14687	0,507	0,303	1,003	3,151	0,242	0,059	0	0	0	0	0,507	0	0	0	1	0,01037131	0,02005657	0,516852919	-4,568711939	-3,909198498
AT3G53730	0,312	0,228	0,709	2,382	0,062	0,164	0	0	0	0	0,312	0	0	0	1	0,010374238	0,007885494	3,562852133	-4,568429661	-4,84273041
AT1G12430	2,76	2,127	2,833	4,745	0,206	0,248	0,157	0,085	0,097	0,08	0,199	0,101	0,123	0,408	18	0,01039391	0,0103292	1,982711047	-4,566535221	-4,572780443
AT5G59480	0,849	1,296	1,184	0,009	0,16	0,195	0,249	0,137	0,096	0,092	0,061	0,066	0,098	0,038	9	0,01041047	0,01133918	3,024555283	-4,564943248	-4,479491294
AT1G53910	1,077	0,781	4,123	0,742	0,128	0,388	0,264	0	0	0	0,295	0,782	0	0	2	0,01043104	0,005036383	3,406351517	-4,562969303	-5,291067113
AT5G49970	1,593	2,36	1,516	0,809	0,009	0,254	0,093	0,263	0,089	0,176	0,3	0,039	0,168	0,106	13	0,010454093	0,009368996	2,743423294	-4,560761703	-4,670349339
AT2G42210	0,48	1,166	0,577	0,237	0,083	0,26	0,351	0,471	0	0	0,331	0,149	0	0	3	0,010454538	0,006137977	3,693294865	-4,560719136	-5,09326007
AT1G06820	1,788	1,448	0,919	0,469	0,011	0,147	0,113	0,077	0,158	0,102	0,417	0,207	0,1	0,083	13	0,010481122	0,005959157	2,599561244	-4,558179545	-5,122826251
AT2G29020	0,402	1,535	0,265	0,108	0,139	0,236	0,614	0,437	0,11	0	0,129	0,104	0,13	0,039	4	0,0104812	0,00511277	3,691439873	-4,558172103	-5,276013947
AT4G26530	1,077	0,527	1,13	1,414	0,061	0,169	0,08	0,117	0,101	0	0,028	0,254	0,429	0,366	4	0,0104833	0,02953063	0,975510304	-4,557971764	-3,522327249
AT1G04620	1,389	2,451	1,606	1,129	0,091	0,123	0,41	0,093	0,092	0,147	0,082	0,106	0,085	0,112	19	0,01049658	0,01740268	1,924519103	-4,556705789	-4,051131062
AT2G24420	1,323	2,046	0,63	0,112	0,109	0,486	0,121	0,086	0,077	0,125	0,169	0,128	0,072	0,114	14	0,01050722	0,01472665	2,676920363	-4,555692639	-4,218096501
AT1G74550	1,464	0,354	0,996	0	0,04	0,312	0	0	0	0	1,464	0	0	0	1	0,01051532	0,01277853	2,015864408	-4,554922038	-4,35998886
AT1G47870	1,191	1,792	4,518	1,6	0,148	0,212	0,262	0,112	0,085	0,2	0,234	0,187	0,06	0,086	13	0,01052114	0,01449447	2,442606964	-4,554368713	-4,233988082
AT1G04950	1,65	2,725	0,342	0	0,164	0,364	0,109	0,101	0,23	0,094	0,126	0,087	0,102	0,109	13	0,010524126	0,007384367	2,621140049	-4,554084943	-4,908390081
AT1G77350	0,369	1,084	0,466	0,237	0,083	0,2	0,119	0,169	0,395	0,119	0,159	0,052	0,067	0,091	5	0,010525272	0,007577773	3,392743844	-4,553976057	-4,882535922
AT2G20810	1,611	0,377	1,056	0,208	0,133	0,169	0,074	0	0	0	0,153	1,458	0	0	2	0,01053059	0,01032268	2,921107156	-4,553470924	-4,573411863
AT3G01920	0,924	1,377	0,001	0	0,016	0,73	0,082	0,101	0,097	0,107	0,308	0,054	0,025	0,123	8	0,01054405	0,02828923	2,199159607	-4,552193559	-3,565274112
AT4G38480	1,416	0,809	0,235	0,148	0,04	0,137	0,281	0,098	0,078	0,177	0,117	0,252	0,144	0,672	5	0,01055457	0,01098416	2,223735936	-4,551196337	-4,511301044
AT4G22750	0,909	1,297	0,628	0,518	0,055	0,179	0,535	0,088	0,106	0,098	0,189	0,214	0,092	0,13	7	0,01056913	0,00469972	3,064895457	-4,549817791	-5,360252347
AT4G27650	1,137	3,502	1,898	0,234	0,207	0,161	0,17	0,096	0,219	0,254	0,051	0,083	0,076	0,075	17	0,010571689	0,005544419	2,850729144	-4,5495757	-5,194963443
AT4G36630	1,56	3,23	0,085	2,164	0,092	1,697	0,077	0,088	0,099	0,199	0,415	0,212	0,132	0,144	12	0,01057815	0,003321934	2,787025052	-4,548964726	-5,707208136
AT3G53560	1,023	0,382	0,309	1,319	0,054	0,326	0	0	0	0	1,023	0	0	0	1	0,010592454	0,008971198	2,555019036	-4,547613418	-4,713736056
AT4G24820	1,164	1,396	0,151	0,476	0,122	0,307	0,099	0,344	0,079	0,091	0,139	0,115	0,091	0,146	8	0,01060579	0,01750022	3,600936073	-4,546355201	-4,045541827
AT3G11850	1,515	0,992	3,413	0,642	0,131	0,324	0,094	0,074	0,115	0,252	1,365	0,047	0,103	0	5	0,01062471	0,01618192	1,826356429	-4,544572859	-4,123860709
AT3G03670	0,966	0,557	4,123	9,693	0,027	0,129	0,303	0,098	0	0	0,204	0,464	0,298	0	3	0,01064269	0,11771898	1,250450285	-4,542882007	-2,13945502
AT5G52880	0,81	1,066	11,123	2,392	0,016	0,164	0,528	0,074	0,094	0,099	0,173	0,158	0,088	0,131	6	0,010650932	0,006104747	2,137879792	-4,542107879	-5,098688614
AT1G69220	2,511	3,548	0,182	0,055	0,051	0,184	0,158	0,085	0,134	0,166	0,766	0,089	0,108	0,108	18	0,010654602	0,003141072	2,972961933	-4,541763367	-5,763191136
AT1G68010	1,161	1,475	0,304	1,302	0,064	0,267	0,094	0,081	0,1	0,093	0,123	0,084	0,141	0,122	13	0,01066049	0,03700132	1,62132994	-4,541210895	-3,296801691
AT5G57180	1,275	1,347	4,562	1,068	0,55	0,168	0,628	0	0	0	1,104	0,171	0	0	2	0,01066187	0,07627197	1,07092164	-4,541081453	-2,573449774
AT2G17660	0,21	0,221	0,251	0,639	0,076	0,143	0	0	0	0	0,21	0	0	0	1	0,01066817	0,10428223	1,973445942	-4,540490737	-2,260654305
AT4G28395	0,543	0,41	0,695	3,462	0,05	0,163	0,075	0,122	0	0	0,33	0,17	0,043	0	3	0,01067197	0,11432659	1,144669442	-4,540134601	-2,168696102
AT1G74950	0,75	1,07	1,978	1,397	0,135	0,343	0,32	0,093	0,088	0,093	0,148	0,178	0,278	0,058	5	0,01067209	0,01286833	4,016823172	-4,540123357	-4,352986025
AT5G16810	1,257	1,898	0,412	0,201	0,039	0,095	0,358	0,091	0,22	0,104	0,227	0,099	0,058	0,081	12	0,01067615	0,01077144	2,242173811	-4,539742997	-4,530857092
AT3G25840	2,808	2,058	0,624	2,27	0,107	0,303	0,339	0,095	0,261	0,15	0,357	0,92	0,188	0,206	12	0,010684399	0,005357748	2,694755063	-4,538970639	-5,229211541
AT1G78450	0,678	0,267	0,454	3,938	0,022	0,157	0,087	0	0	0	0,236	0,442	0	0	2	0,01068584	0,07693529	1,179665687	-4,538835778	-2,5647906
AT2G36485	0,477	0,358	0,231	0,682	0,254	0,102	0	0	0	0	0,477	0	0	0	1	0,0106862	0,01606061	2,206323974	-4,53880209	-4,131385589
AT1G32060	1,188	0,902	1,269	0,086	0,117	0,232	0,269	0,101	0,081	0,104	0,524	0,085	0,085	0,245	5	0,01068709	0,01941985	1,813955806	-4,538718808	-3,94145954
AT3G08580	1,146	0,983	0,901	1,167	0,044	0,263	0,494	0,084	0,097	0	0,474	0,375	0,297	0	4	0,010689072	0,008011824	4,295865035	-4,538533368	-4,826836828
AT5G37380	1,296	1,233	3,497	0,239	0,285	0,275	0,087	0,582	0	0	1,296	0	0	0	3	0,010703868	0,005198806	2,435586656	-4,537150108	-5,259326295
AT4G33140	1,062	1,885	0,737	0,847	0,242	0,215	0,522	0,556	0,133	0,106	0,472	0,098	0,025	0,121	6	0,010723935	0,009293749	2,822906094	-4,53527712	-4,678413255
AT4G12590	0,741	1,344	0,114	1,325	0,111	0,286	0,111	0,251	0,082	0,187	0,152	0,094	0,12	0,049	8	0,010732644	0,008343303	3,483867881	-4,534465341	-4,786296098
AT3G02450	1,869	0,655	0,204	0,478	0,199	0,168	0,079	0,068	0,142	0	1,044	0,324	0,301	0,2	4	0,010738575	0,006263066	2,252023391	-4,53391288	-5,073085437
AT4G25720	0,963	1,798	0,101	0,287	0,107	0,11	0,076	0,134	0,233	0,182	0,276	0,057	0,036	0,065	11	0,010747477	0,002411503	3,137048333	-4,53308425	-6,027505074
AT3G52300	0,507	1,306	0,162	1,001	0,123	0,257	0,423	0,289	0,104	0,112	0,171	0,082	0,065	0,087	5	0,010752122	0,003910065	3,903675073	-4,532652149	-5,544201281
AT4G01940	0,696	0,775	0,95	0	0,07	0,275	0,344	0,086	0	0	0,37	0,137	0,189	0	3	0,0107652	0,01624312	2,077529949	-4,53143657	-4,120085844
AT1G65000	0,252	1,394	1,064	1,225	0,111	0,315	0,967	0	0	0	0,131	0,121	0	0	2	0,01076635	0,02501789	2,36543742	-4,53132975	-3,68816411
AT3G21700	0,876	1,005	2,27	1,987	0,105	0,164	0,107	0,084	0,439	0,108	0,369	0,124	0,134	0,084	5	0,01078218	0,01525763	2,365895184	-4,529860508	-4,182675573
AT3G61600	1,686	1,056	1,249	0,707	0,124	0,366	0,093	0,096	0,098	0,18	0,259	0,135	0,122	0,064	6	0,010791933	0,003461685	3,127699517	-4,528956368	-5,665999814
AT3G51050	2,097	1,931	0,179	6,388	0,093	0,257	0,257	0,271	0,104	0,081	0,063	0,159	0,252	0,12	13	0,010805486	0,009098425	3,191653085	-4,527701311	-4,699653957
AT3G58680	0,429	1,2	1,226	0,287	0,09	0,278	0,435	0,31	0,088	0	0,142	0,084	0,083	0,12	4	0,010807414	0,008773684	3,204455233	-4,527522899	-4,735998492
AT1G20690	0,723	1,217	1,098	0,398	0,647	0,568	0	0	0	0	0,723	0	0	0	1	0,01081016	0,02669369	1,638334319	-4,527268846	-3,623328071
AT5G13190	0,405	1,184	0,599	6,969	0,199	0,169	0,718	0,098	0	0	0,194	0,127	0,084	0	3	0,01081763	0,03721053	3,749742518	-4,526578068	-3,291163493
AT4G35980	0,264	0,857	0,576	0,279	0,105	0,243	0,423	0,086	0	0	0,018	0,114	0,132	0	3	0,0108181	0,00897639	2,854334404	-4,526534622	-4,713157482
AT3G61390	1,122	0,534	5,074	0,948	0,064	0,018	0,092	0,086	0,077	0,115	0,217	0,104	0,122	0,105	6	0,01082318	0,01802164	1,873166004	-4,526065149	-4,016182021
AT1G12580	1,569	1,362	2,037	0,058	0,247	0,153	0,488	0,089	0,167	0,219	0,595	0,297	0,387	0,29	5	0,01084007	0,0122526	2,513316765	-4,524505825	-4,40201712
AT5G63190	2,109	1,145	2,424	0,215	0,259	0,232	0,343	0,182	0,13	0	0,217	0,098	1,794	0	4	0,01084427	0,01502872	3,151856396	-4,524118449	-4,197792242
AT3G53200	0,717	0,464	0,703	0,692	0,067	0,143	0,089	0,085	0,081	0	0,124	0,13	0,101	0,362	4	0,0108513	0,08886182	1,10636427	-4,523470391	-2,4206727
AT4G33380	0,987	1,995	0,487	0,409	0,171	0,267	0,091	0,073	1,031	0,132	0,166	0,089	0,139	0,099	7	0,010858117	0,006517292	2,568217956	-4,522842368	-5,033296327
AT5G64130	0,348	1,487	1,09	3,398	0,152	0,146	0,741	0,092	0,076	0,113	0,081	0,063	0,048	0,054	7	0,01086106	0,01198231	3,806143934	-4,522571363	-4,424323884
AT3G18350	2,079	1,745	1,716	0,154	0,321	0,172	0,352	0,247	0,079	0,087	0,185	0,235	0,17	0,14	10	0,01087092	0,00699148	2,802816201	-4,521663945	-4,963063014
AT4G22490	0,363	0,265	1,058	3,265	0,034	0,229	0	0	0	0	0,363	0	0	0	1	0,01088984	0,02719358	1,925916185	-4,519925035	-3,604774363
AT2G42030	1,278	0,781	2,068	0,124	0,372	0,16	0,246	0	0	0	1,278	0	0	0	2	0,01090355	0,01025421	2,829990924	-4,518666855	-4,580066926
AT1G16610	1,245	1,832	1,039	0,271	0,093	0,22	0,123	0,084	0,189	0,087	0,2	0,072	0,083	0,047	12	0,01092977	0,0137371	2,727662315	-4,51626502	-4,287655077
AT4G31770	1,257	1,274	1,403	0,342	0,173	0,229	0,094	0,081	0,167	0,082	0,123	0,158	0,122	0,194	9	0,01094873	0,01056159	2,508716051	-4,514531811	-4,550531444
AT5G25390	0,561	0,927	2,936	1,294	0,134	0,247	0,545	0	0	0	0,08	0,481	0	0	2	0,01096374	0,09252261	1,277811409	-4,513161815	-2,380302232
AT1G22850	1,035	1,639	0,525	0	0,058	0,468	0,122	0,098	0,091	0,239	0,439	0,053	0,093	0,224	7	0,0109726	0,01008628	2,497908239	-4,512354023	-4,596579194
AT3G47610	1,227	1,073	7,891	7,429	0,056	0,215	0,452	0,079	0,272	0	0,153	0,624	0,099	0,351	4	0,01100347	0,01029405	2,511646801	-4,509544601	-4,576189221
AT4G08330	0,495	1,553	0,862	0	0,178	0,726	0,648	0	0	0	0,116	0,379	0	0	2	0,011010542	0,005525455	2,439839111	-4,508902101	-5,198389682
AT4G14385	0,492	1,294	0,844	0,243	0,177	0,128	0,106	0,164	0,535	0,087	0,105	0,101	0,07	0,028	6	0,0110258	0,003959948	2,621140496	-4,507517298	-5,531524385
AT5G06420	1,137	0,491	0,253	0,542	0,109	0,167	0,122	0,093	0	0	0,199	0,815	0,123	0	3	0,011029495	0,006562926	2,921498741	-4,507182231	-5,026318739
AT2G41630	0,939	1,328	2,898	0,284	0,197	0,222	0,397	0,109	0,094	0,137	0,353	0,025	0,13	0,131	7	0,01103727	0,00417348	3,676551789	-4,506477551	-5,479005059
AT3G27010	0,945	0,572	2,421	1,441	0,143	0,323	0,104	0	0	0	0,945	0	0	0	2	0,01103806	0,0234551	2,062851839	-4,506405978	-3,752667324
AT5G10980	0,411	0,603	3,443	2,342	0,091	0,162	0,259	0,091	0	0	0,072	0,168	0,171	0	3	0,011058805	0,007966449	4,084586389	-4,504528336	-4,832516431
AT1G73540	0,597	0,441	1,066	0,275	0,126	0,218	0,096	0	0	0	0,194	0,403	0	0	2	0,01105982	0,02711464	3,053918162	-4,504436558	-3,607681476
AT1G06730	1,467	1,451	0,206	0,291	0,103	0,396	0,239	0,489	0,082	0,144	0,378	0,248	0,292	0,153	5	0,011063457	0,006420509	2,331184444	-4,504107764	-5,048257881
AT1G48100	1,428	2,285	4,876	0	0,046	0,96	0,189	0,195	0,093	0,108	0,42	0,168	0,045	0,208	6	0,0110651	0,08667719	1,539499094	-4,503959268	-2,445564521
AT5G55960	1,947	0,511	2,143	2,873	0,149	0,27	0,091	0	0	0	1,851	0,096	0	0	2	0,01107154	0,02241329	2,703419909	-4,503377427	-3,798101192
AT5G09660	1,065	1,166	0,237	0,045	0,123	0,199	0,32	0,089	0,086	0,088	0,063	0,219	0,315	0,09	8	0,01108989	0,01896893	2,06032983	-4,501721397	-3,964952901
AT1G17470	1,2	2,282	0,208	0,056	0,109	0,249	0,408	0,236	0,307	0,132	0,07	0,068	0,077	0,181	12	0,011115508	0,009913011	3,109573079	-4,499414029	-4,613907142
AT5G10350	0,654	1,646	0,701	0,429	0,026	0,199	0,091	0,143	1,017	0,083	0,111	0,103	0,071	0,192	6	0,011123874	0,005571005	3,100221102	-4,49866167	-5,19017981
AT1G56280	0,603	1,37	0,435	1,243	0,125	0,404	0,478	0,083	0,116	0,084	0,049	0,143	0,066	0,233	6	0,01114464	0,01926885	3,524064688	-4,496796614	-3,949265477
AT1G50370	0,912	2,347	1,61	0,335	0,177	0,301	0,451	0,086	0,217	0,36	0,081	0,147	0,068	0,058	10	0,01114669	0,01302909	3,295426006	-4,496612686	-4,340570729
AT1G50440	0,753	1,378	0,138	0	0,226	0,26	0,095	0,076	0,103	0,402	0,214	0,086	0,147	0,103	7	0,011148259	0,005549609	2,440675725	-4,496471937	-5,194027804
AT5G42990	0,486	1,478	0,4	0,079	0,049	0,214	0,085	0,088	0,221	0,718	0,03	0,104	0,103	0,064	6	0,011163845	0,004597362	2,645175809	-4,495074847	-5,382272618
AT5G08100	0,948	0,651	0,322	0,151	0,061	0,191	0,209	0,092	0,099	0	0,165	0,234	0,087	0,462	4	0,01116526	0,004878508	3,148026706	-4,494948107	-5,322915844
AT4G01290	2,976	2,797	0,101	0,79	0,586	0,115	0,088	0,114	0,34	0,164	0,071	0,108	0,203	0,197	10	0,011165758	0,005270194	3,142973269	-4,494903505	-5,245688105
AT5G27720	0,39	1,608	0,102	2,677	0,206	0,267	0,122	0,099	0,133	0,106	0,003	0,042	0,099	0,078	8	0,01117047	0,00702929	2,885432603	-4,49448159	-4,957669574
AT3G20970	0,852	1,257	1,093	0,272	0,079	0,235	0,145	0,077	0,463	0,104	0,223	0,162	0,176	0,104	6	0,011170539	0,002442312	2,697625896	-4,494475413	-6,014810147
AT3G61310	1,065	1,566	1,087	0	0,376	0,606	0,316	0,102	0,086	0,082	0,457	0,068	0,132	0,162	5	0,01118344	0,05587379	1,833692665	-4,493321166	-2,884659882
AT1G03280	1,44	2,535	0,604	0,956	0,146	0,255	0,448	0,148	0,29	0,372	0,053	0,123	0,121	0,114	11	0,011192999	0,008833988	2,857196793	-4,492466785	-4,729148724
AT4G14400	2,013	2,138	2,369	1,345	0,091	0,241	0,124	1,47	0,129	0,084	0,076	0,75	0,533	0,654	5	0,0111996	0,07874888	1,727107093	-4,491877216	-2,541491224
AT5G09630	1,161	0,622	0,662	0,435	0,206	0,145	0,268	0	0	0	1,161	0	0	0	2	0,01120401	0,03315068	1,887373279	-4,491483529	-3,40669205
AT1G24350	0,507	1,461	0,249	0	0,173	0,577	0,153	0,087	0,139	0,334	0,131	0,157	0,051	0,093	5	0,011209396	0,003638307	2,782706992	-4,491002924	-5,616236815
AT4G00955	0,759	0,402	4,976	1,083	0,099	0,301	0	0	0	0	0,759	0	0	0	1	0,01125503	0,13863365	1,203053568	-4,486940139	-1,975920437
AT1G70780	0,423	0,774	4,205	3,906	0,403	0,278	0,092	0	0	0	0,235	0,188	0	0	2	0,011262922	0,007604407	3,629813743	-4,486239187	-4,879027331
AT2G47830	1,416	1,719	0,19	0,041	0,023	0,23	0,087	0,083	0,19	0,23	0,342	0,07	0,098	0,116	12	0,011283065	0,008994098	2,435462291	-4,48445235	-4,711186695
AT3G46820	0,939	1,556	2,067	1,16	0,284	0,355	0,523	0,086	0,308	0	0,205	0,56	0,174	0	4	0,01128352	0,01012385	2,672885661	-4,484412025	-4,592861253
AT5G11760	0,546	0,615	0,08	0,354	0,106	0,152	0,355	0	0	0	0,546	0	0	0	2	0,01129221	0,01116389	2,689759381	-4,483642172	-4,495070816
AT5G16150	1,641	1,618	1,04	0	0,1	0,136	0,246	0,144	0,073	0,113	0,256	0,115	0,068	0,133	14	0,01129939	0,008752572	3,271382009	-4,483006537	-4,738407679
AT3G52720	0,855	1,74	1,647	2,672	0,059	0,113	0,107	0,292	0,438	0,08	0,073	0,322	0,103	0,183	6	0,01131322	0,10388304	0,801512455	-4,481783326	-2,264489628
AT2G40020	0,687	1,348	0,531	2,076	0,096	0,159	0,738	0,095	0,173	0,088	0,087	0,198	0,145	0,257	5	0,01134737	0,15367263	1,741796578	-4,47876928	-1,872930718
AT3G17240	1,524	0,82	0,312	0,67	0,082	0,273	0,366	0,098	0	0	0,273	1,251	0	0	3	0,011352026	0,007255636	3,415990013	-4,478359049	-4,925976733
AT1G34020	1,008	1,284	5,698	0,897	0,207	0,212	0,264	0,088	0,081	0,087	0,13	0,185	0,201	0,162	6	0,01135256	0,0069354	3,073161731	-4,47831201	-4,971116548
AT5G14970	1,068	0,52	0,884	0,735	0,089	0,104	0,067	0,1	0,082	0,08	0,434	0,256	0,099	0,203	5	0,01135723	0,00689894	2,657324868	-4,477900733	-4,976387502
AT2G26340	0,693	0,656	1,304	0,869	0,047	0,142	0,127	0,102	0,09	0,079	0,16	0,049	0,071	0,095	6	0,01136103	0,01260388	2,415586697	-4,477566201	-4,373750576
AT2G03890	1,953	1,068	1,822	3,241	0,541	0,393	0,132	0	0	0	1,953	0	0	0	2	0,01136114	0,02173716	2,384565461	-4,477556519	-3,828732041
AT3G07200	0,549	1,177	0,458	0,306	0,184	0,181	0,391	0,096	0,151	0,088	0,201	0,058	0,071	0,219	6	0,01137347	0,005092103	2,4887075	-4,476471829	-5,280064371
AT5G64630	1,194	1,962	0,727	0,343	0,068	0,561	0,24	0,095	0,098	0,213	0,114	0,112	0,027	0,073	11	0,01137741	0,01312578	2,133361393	-4,476125468	-4,333177044
AT4G38360	0,915	1,937	0,69	0	0,281	0,706	0,083	0,257	0,141	0,088	0,15	0,057	0,109	0,185	8	0,011381515	0,008352034	2,482870898	-4,475764731	-4,785250177
AT1G74340	0,243	0,303	0,354	1,014	0,013	0,164	0,125	0	0	0	0,09	0,153	0	0	2	0,0113846	0,00574156	3,120915807	-4,475493714	-5,160024329
AT1G29700	1,053	1,408	0,232	2,858	0,085	0,214	0,448	0,088	0,158	0,112	0,273	0,126	0,159	0,119	8	0,011389353	0,009067988	2,032223699	-4,475076307	-4,70300487
AT4G29285	0,231	0,532	0,925	0,453	0,086	0,114	0,331	0	0	0	0,052	0,179	0	0	2	0,01140479	0,03715576	1,56569621	-4,473721836	-3,292636473
AT1G60870	0,444	0,579	1,833	1,081	0,239	0,266	0,073	0	0	0	0,203	0,241	0	0	2	0,01141085	0,13492495	1,22719723	-4,473190622	-2,003036581
AT1G49380	1,644	1,178	0,23	0,072	0,086	0,323	0,081	0,08	0,099	0,109	0,382	0,22	0,112	0,273	8	0,01141379	0,0164232	2,02657779	-4,472933005	-4,10906031
AT2G31490	0,216	1,048	0,984	0,518	0,076	0,243	0,728	0	0	0	0,168	0,048	0	0	2	0,01141816	0,01661631	3,424504117	-4,472550209	-4,097370536
AT3G59640	0,741	0,924	0,913	2,73	0,094	0,144	0,225	0,377	0,084	0	0,264	0,246	0,231	0	4	0,01143145	0,01194635	2,554559299	-4,47138695	-4,427329487
AT5G41680	1,08	0,709	0,378	0	0,233	0,474	0	0	0	0	1,08	0	0	0	1	0,01143588	0,02523524	1,961359275	-4,470999498	-3,679513849
AT4G24090	0,927	0,919	0,446	0,495	0,005	0,113	0,45	0,351	0	0	0,387	0,361	0,179	0	3	0,01143703	0,04224085	1,796236553	-4,470898942	-3,164367517
AT5G59550	1,224	0,311	0,763	0,674	0,147	0,162	0	0	0	0	1,224	0	0	0	1	0,01144067	0,02317465	3,57853179	-4,470580728	-3,76469627
AT4G10170	0,765	0,384	7,057	0,926	0,197	0,185	0	0	0	0	0,765	0	0	0	1	0,01144319	0,02314912	2,220952091	-4,470360486	-3,765798512
AT2G15890	0,612	1,022	5,388	0,05	0,023	0,826	0,088	0,085	0	0	0,217	0,074	0,321	0	3	0,01144907	0,03925294	2,458978144	-4,469846775	-3,237728933
AT5G23150	4,179	2,476	0,338	2,92	0,337	0,408	0,409	0,224	0,073	0,231	0,111	0,077	1,728	0,517	11	0,01144934	0,01293888	2,380553791	-4,469823193	-4,347518547
AT4G19210	1,818	2,197	0,481	0,049	0,122	0,332	0,58	0,221	0,096	0,084	0,103	0,086	0,098	0,118	13	0,01145377	0,01885688	3,284488862	-4,469436346	-3,970877445
AT3G17090	1,155	1,676	0,936	1,62	0,18	0,305	0,55	0,482	0,16	0	0,328	0,368	0,237	0,222	4	0,011466775	0,003960639	3,303591727	-4,468301556	-5,531349903
AT2G40410	0,681	1,265	0,717	1,844	0,057	0,503	0,159	0,102	0,082	0,095	0,147	0,056	0,115	0,111	8	0,01146716	0,01422403	2,487962814	-4,468267981	-4,252822491
AT5G40500	0,372	0,406	0,125	0,577	0,149	0,092	0,071	0,094	0	0	0,066	0,126	0,18	0	3	0,01146996	0,1008892	1,686859134	-4,468023835	-2,293732394
AT3G06400	3,168	2,756	1,222	0,38	0,064	0,223	0,208	0,096	0,112	0,204	0,198	0,132	0,107	0,113	24	0,011472532	0,009148643	3,485881724	-4,467799622	-4,694149717
AT5G27320	1,035	1,084	2,531	1,493	0,161	0,463	0,459	0	0	0	0,039	0,996	0	0	2	0,01149586	0,0155464	1,928907199	-4,465768308	-4,163926178
AT1G66900	0,819	1,464	1,22	0,018	0,217	0,36	0,629	0,089	0,076	0,095	0,305	0,037	0,237	0,048	5	0,01151905	0,01039181	2,712494029	-4,463753092	-4,566737283
AT2G34970	2,193	0,282	0,346	0,186	0,032	0,248	0	0	0	0	2,193	0	0	0	1	0,01152777	0,01138284	2,42595307	-4,462996372	-4,475648321
AT3G10640	0,708	1,002	0,151	0,099	0,113	0,19	0,227	0,107	0,079	0,101	0,069	0,152	0,094	0,072	7	0,011544201	0,009713537	2,901224332	-4,461572046	-4,634234799
AT1G26670	0,669	1,371	0,412	1,469	0,138	0,209	0,661	0,09	0,177	0,098	0,097	0,059	0,189	0,171	5	0,011550811	0,005130657	3,193612328	-4,460999628	-5,272521558
AT1G68160	0,822	2,265	3,028	0,091	0,268	0,359	0,103	0,392	0,142	0,544	0,281	0,1	0,057	0,118	8	0,01155266	0,00797926	2,487538993	-4,460839565	-4,830909604
AT4G38980	0,843	0,625	0,5	0,969	0,063	0,188	0,371	0	0	0	0,843	0	0	0	2	0,01157416	0,0512622	2,156960751	-4,458980252	-2,970801641
AT2G39750	2,085	1,496	0,683	0	0,122	0,161	0,093	0,096	0,159	0,219	0,726	0,15	0,271	0,111	9	0,011577196	0,003452301	3,066002586	-4,458717978	-5,668714314
AT3G53370	0,231	0,719	0,251	1,086	0,105	0,264	0,349	0	0	0	0,027	0,204	0	0	2	0,01157772	0,008216683	2,252744437	-4,458672717	-4,801588679
AT3G02420	1,047	1,903	0,526	1,008	0,061	0,293	0,363	0,086	0,301	0,094	0,177	0,13	0,101	0,126	9	0,011593737	0,008183906	3,116446492	-4,45729024	-4,805585736
AT5G14850	1,647	1,447	0,897	1,159	0,012	0,201	0,244	0,178	0,311	0,096	0,233	0,118	0,105	0,284	9	0,011598242	0,004275408	2,401698911	-4,456901744	-5,454875743
AT2G44920	0,633	1,714	4,88	2,772	0,013	0,401	0,352	0,495	0,123	0,098	0,117	0,132	0,096	0,073	7	0,01160369	0,02414174	1,78812654	-4,456432128	-3,723812986
AT5G35930	3,123	4,637	1,499	1,401	0,263	0,204	0,082	0,568	0,448	0,32	0,376	0,197	0,207	0,72	17	0,01160815	0,00788604	2,514270922	-4,456047841	-4,842661171
AT3G55000	0,783	1,497	4,986	0,215	0,103	0,209	0,194	0,106	0,103	0,501	0,087	0,133	0,089	0,123	8	0,01160901	0,01119194	2,743391432	-4,455973758	-4,492561403
AT3G01700	0,411	0,342	0,332	0,003	0,101	0,239	0	0	0	0	0,411	0	0	0	1	0,01161669	0,0494175	0,767290401	-4,455312422	-3,007450667
AT1G09780	1,674	0,826	0,613	0,01	0,056	0,179	0,073	0,092	0,167	0,09	0,159	0,279	0,629	0,193	7	0,011619706	0,008565627	3,922188193	-4,455052829	-4,759997945
AT4G29790	3,636	3,952	1,288	0,256	0,301	0,451	0,938	0,081	0,441	0,213	0,401	0,253	0,293	0,18	15	0,011628797	0,001703641	2,479945158	-4,454270757	-6,374987554
AT3G03340	1,209	2,541	0,15	2,416	0,118	0,306	0,289	0,32	0,091	0,118	0,147	0,053	0,169	0,064	13	0,011637093	0,009563433	2,622966366	-4,45355761	-4,649808516
AT3G19680	1,476	0,564	3,699	0	0,166	0,212	0,185	0	0	0	0,701	0,775	0	0	2	0,01164626	0,01709887	2,864355421	-4,452770181	-4,0687429
AT1G65650	0,993	1,702	0,439	1,488	0,136	0,156	0,105	0,563	0,487	0,173	0,031	0,047	0,047	0,103	6	0,011648921	0,004146156	2,813787311	-4,452541721	-5,485573639
AT1G49140	0,324	1,199	0,283	0,808	0,024	0,264	0,251	0,659	0	0	0,289	0,035	0	0	3	0,011660981	0,005504829	4,022456083	-4,451506968	-5,202129572
AT5G47570	0,378	1,746	0,11	2,148	0,069	0,255	0,076	0,087	1,26	0	0,138	0,087	0,096	0,057	4	0,011676337	0,009889787	3,859299259	-4,450190964	-4,61625267
AT1G28610	0,753	1,312	0,512	0,5	0,015	0,761	0,332	0,106	0,098	0	0,253	0,216	0,284	0	4	0,01168684	0,12578035	1,666945709	-4,449291857	-2,073218147
AT3G23240	0,657	0,304	5,578	3,777	0,06	0,242	0	0	0	0	0,657	0	0	0	1	0,01171603	0,04439841	1,959084164	-4,446797289	-3,114551621
AT2G26350	1,146	1,796	0,284	0,869	0,017	0,274	0,099	0,076	0,083	0,08	0,181	0,032	0,09	0,095	11	0,01172104	0,007061988	2,598106815	-4,446369762	-4,953028681
AT1G58330	0,678	0,227	5,827	10,99	0,019	0,206	0	0	0	0	0,678	0	0	0	1	0,01173261	0,0687552	0,881659368	-4,445383135	-2,677202909
AT4G29480	0,369	1,326	0,16	0,229	0,092	0,218	0,389	0,625	0	0	0,182	0,187	0	0	3	0,01174628	0,00498364	3,593249665	-4,444218684	-5,301594731
AT5G10860	0,621	0,959	0,076	0,067	0,119	0,281	0,207	0,081	0,086	0,082	0,261	0,082	0,074	0,061	6	0,01174767	0,01985554	3,555409159	-4,444100356	-3,919272218
AT3G62120	1,593	1,68	0,629	1,384	0,126	0,196	0,325	0,092	0,105	0,073	0,192	0,09	0,117	0,188	12	0,011747703	0,009673804	3,497662034	-4,444097547	-4,638333665
AT3G01120	1,692	1,482	2,552	0,23	0,066	0,474	0,08	0,119	0,108	0,101	0,547	0,104	0,074	0,169	11	0,011755734	0,006607612	3,807055292	-4,443414157	-5,019532961
AT5G61640	0,609	0,747	0,533	1,875	0,071	0,242	0,433	0	0	0	0,357	0,252	0	0	2	0,01176402	0,03454783	1,794416482	-4,442709558	-3,365410538
AT5G54630	1,419	0,391	2,169	2,753	0,047	0,107	0,236	0	0	0	0,766	0,653	0	0	2	0,01177045	0,02570453	1,758505664	-4,442163126	-3,661088038
AT2G45140	0,72	1,765	0,377	0,148	0,222	0,318	0,109	0,08	0,106	0,082	0,049	0,071	0,082	0,116	8	0,011771822	0,007989221	3,122502519	-4,442046569	-4,829662021
AT1G19730	0,36	0,79	0,251	0,211	0,05	0,24	0,399	0,101	0	0	0,09	0,126	0,144	0	3	0,01177423	0,01043465	2,709383253	-4,441842034	-4,56262328
AT2G01590	0,525	0,625	0,744	1,02	0,025	0,418	0,098	0,084	0	0	0,263	0,137	0,125	0	3	0,01177582	0,01474986	1,939807829	-4,441707002	-4,216521688
AT1G54170	1,764	3,123	1,751	1,699	0,205	0,292	0,82	0,103	0,104	0,116	0,106	0,156	0,125	0,191	15	0,01180174	0,01830681	2,900658925	-4,439508301	-4,000482157
AT4G11150	0,693	1,277	4,169	1,688	0,128	0,234	0,116	0,386	0,2	0,105	0,102	0,101	0,157	0,197	6	0,011805738	0,005341706	4,13644288	-4,439169595	-5,232210201
AT5G06590	0,945	1,246	0,106	0,272	0,067	0,09	0,086	0,085	0,184	0,124	0,112	0,201	0,139	0,071	9	0,01181542	0,01608361	2,298938369	-4,438349821	-4,129954538
AT5G16050	0,807	1,26	0,311	0,418	0,08	0,262	0,327	0,088	0,388	0,115	0,483	0,123	0,117	0,084	5	0,011819363	0,003088271	3,766038337	-4,43801616	-5,780143892
AT1G74070	0,954	0,535	2,723	0,121	0,114	0,26	0,08	0,081	0	0	0,264	0,575	0,115	0	3	0,01182749	0,09746207	0,814471533	-4,437328796	-2,328292002
AT1G07340	1,152	0,876	1,237	0,575	0,05	0,481	0,083	0,163	0,1	0	0,133	0,32	0,627	0,072	4	0,0118276	0,04144103	1,582037705	-4,437319496	-3,183483826
AT4G31150	0,834	1,203	0,307	0,202	0,045	0,313	0,073	0,104	0,111	0,085	0,065	0,262	0,063	0,04	9	0,01184374	0,01004969	2,159106255	-4,435955821	-4,600213491
AT3G05090	2,262	3,142	0,432	0	0,389	0,311	0,55	0,185	0,13	0,102	0,099	0,159	0,066	0,09	18	0,011847997	0,001511171	2,824142397	-4,435596455	-6,494870432
AT1G01990	0,738	0,416	1,493	1,167	0,119	0,295	0	0	0	0	0,738	0	0	0	1	0,01185478	0,009858712	2,426860109	-4,435024117	-4,619399748
AT5G53800	1,056	0,921	2,874	0,068	0,044	0,175	0,109	0,109	0,1	0,09	0,605	0,046	0,05	0,042	8	0,01186776	0,01132464	2,490050167	-4,433929799	-4,480774396
AT2G43320	1,056	2,222	0,927	0,128	0,308	0,223	0,459	0,132	0,485	0,089	0,129	0,063	0,067	0,101	8	0,01186857	0,01726744	2,626978169	-4,433861549	-4,058932632
AT5G50440	0,66	0,753	4,373	0,444	0,157	0,118	0,326	0,076	0,075	0	0,227	0,271	0,162	0	4	0,011871305	0,005898471	2,592986399	-4,433631135	-5,133062114
AT4G19490	3,165	4,561	0,48	2,266	0,22	0,362	0,1	0,09	0,727	0,112	0,834	0,063	0,08	0,03	20	0,011871678	0,008811753	2,6549504	-4,433599716	-4,73166888
AT1G09870	1,464	1,394	0,432	0,23	0,075	0,153	0,194	0,08	0,115	0,12	0,101	0,088	0,294	0,159	11	0,011878379	0,008072981	2,843098655	-4,433035422	-4,819232472
AT5G28220	0,951	1,808	0,26	0	0,064	0,264	0,515	0,352	0,201	0,072	0,226	0,065	0,049	0,095	9	0,011891924	0,008428894	2,737823214	-4,431895765	-4,776089714
AT5G40460	0,339	0,347	6,719	5,077	0,217	0,128	0	0	0	0	0,339	0	0	0	1	0,01191607	0,01990915	2,073255478	-4,42986737	-3,916575854
AT5G65540	1,818	1,181	0,158	0	0,02	0,574	0,089	0,168	0,132	0,117	0,328	0,107	0,785	0,133	6	0,011935755	0,006081665	2,380443492	-4,428216762	-5,102476772
AT1G54270	1,239	1,336	0,516	0,5	0,27	0,247	0,532	0,087	0,11	0,091	0,068	0,104	0,431	0,636	5	0,011940074	0,005475963	3,786978937	-4,427854973	-5,207387128
AT1G54140	0,552	0,699	0,214	0	0,099	0,105	0,25	0,243	0	0	0,261	0,291	0	0	3	0,011962247	0,002100147	2,84966447	-4,425999672	-6,165747937
AT2G38950	2,127	2,24	0,631	0,236	0,178	0,174	0,567	0,55	0,13	0,074	0,27	0,078	0,447	0,204	8	0,01196267	0,0061048	2,459906051	-4,425964311	-5,098679932
AT2G19470	1,302	1,627	1,913	1,51	0,247	0,235	0,072	0,07	0,081	0,074	0,076	0,041	0,07	0,149	14	0,011971818	0,008751598	2,58780153	-4,425199891	-4,738518967
AT2G28610	0,735	0,668	6,176	1,752	0,101	0,128	0,438	0	0	0	0,444	0,291	0	0	2	0,0119807	0,1431374	1,33402396	-4,424458257	-1,943950271
AT5G11150	0,666	1,092	2,439	0,286	0,266	0,27	0,203	0,158	0,196	0	0,22	0,191	0,164	0,091	4	0,01199001	0,01417306	2,486014974	-4,423681476	-4,256412299
AT5G21120	1,557	0,165	3,535	0,706	0,007	0,156	0	0	0	0	1,557	0	0	0	1	0,01199234	0,01672264	1,738126046	-4,423487166	-4,090991789
AT3G14180	1,332	0,404	1,635	8,993	0,226	0,176	0	0	0	0	1,332	0	0	0	1	0,0119959	0,04394923	2,732570039	-4,423190354	-3,124720175
AT2G19270	1,08	0,656	0,511	0,02	0,016	0,159	0,48	0	0	0	0,915	0,165	0	0	2	0,01204517	0,0167868	3,149447661	-4,419091529	-4,087162416
AT1G22790	0,651	1,425	0,157	0,373	0,265	0,269	0,518	0,372	0	0	0,581	0,07	0	0	3	0,01204942	0,01791348	2,648186432	-4,418738753	-4,022201777
AT4G15730	3,18	3,34	4,088	0	0,417	0,773	0,46	0,079	0,167	0,098	0,09	0,07	0,128	0,357	11	0,01205032	0,01834465	1,913982697	-4,418664063	-3,9984173
AT5G26040	1,08	2,003	1,759	0	0,037	0,766	0,099	0,109	0,084	0,09	0,275	0,118	0,063	0,069	12	0,01205202	0,01090878	2,023311423	-4,418522998	-4,518187309
AT5G26210	0,768	1,608	2,615	0	0,132	0,586	0,093	0,564	0,152	0,083	0,097	0,033	0,229	0,133	5	0,012054959	0,004042256	2,68982208	-4,418279168	-5,510952327
AT1G15020	1,509	1,615	1,309	1,355	0,114	0,148	0,231	0,083	0,183	0,17	0,212	0,025	0,093	0,182	12	0,01206078	0,00988106	2,375834619	-4,417796413	-4,617135486
AT3G51610	0,693	1,829	1,574	0,305	0,091	0,157	0,082	0,085	0,4	0,136	0,15	0,063	0,056	0,094	9	0,01207638	0,00812701	3,16765775	-4,4165038	-4,812562197
AT1G25380	1,092	1,376	0,278	0,45	0,19	0,183	0,092	0,205	0,19	0,129	0,082	0,096	0,107	0,049	9	0,012081992	0,004555199	3,082649791	-4,416039199	-5,391486061
AT4G03080	2,646	3,457	1,044	0	0,284	0,585	0,091	0,118	0,123	0,091	0,202	0,061	0,079	0,08	21	0,012088044	0,005568769	2,915773298	-4,415538414	-5,190581255
AT3G49270	0,447	0,572	1,755	1,272	0,039	0,24	0,138	0,155	0	0	0,067	0,059	0,321	0	3	0,01209075	0,15069596	0,905973711	-4,415314582	-1,892490982
AT3G06190	1,221	1,402	0,681	0,546	0,337	0,285	0,162	0,521	0,098	0	0,413	0,349	0,277	0,182	4	0,01209257	0,02643989	2,911730074	-4,415164065	-3,632881424
AT3G21580	0,618	1,3	0,666	1,262	0,719	0,039	0,111	0,083	0,086	0,101	0,159	0,165	0,076	0,065	7	0,01209287	0,0097258	2,304306039	-4,415139256	-4,632973131
AT3G26085	0,882	0,963	0,273	0,135	0,072	0,215	0,091	0,088	0,077	0,096	0,07	0,041	0,255	0,061	8	0,012094154	0,009238648	2,159223072	-4,415033084	-4,684359724
AT3G47930	1,833	1,344	0,59	0,336	0,055	0,193	0,134	0,283	0,093	0,34	0,675	0,251	0,186	0,421	6	0,01210394	0,01047582	2,787076475	-4,41422426	-4,558685535
AT1G48450	1,272	0,571	0,903	0,078	0,097	0,144	0,247	0,083	0	0	0,132	0,296	0,844	0	3	0,012112179	0,007314327	2,727425412	-4,413543804	-4,917920251
AT1G51140	1,14	1,157	2,617	1,753	0,139	0,344	0,28	0,116	0,107	0,085	0,511	0,293	0,156	0,066	6	0,01212158	0,01809889	2,876266739	-4,412767944	-4,011904669
AT2G01600	1,716	2,077	1,02	1,514	0,156	0,253	0,105	0,086	0,079	0,107	0,09	0,07	0,098	0,139	15	0,012132522	0,009008523	3,166035092	-4,411865663	-4,70958415
AT2G05170	2,799	1,129	8,954	1,578	0,134	0,39	0,145	0,077	0,088	0,154	0,216	0,174	0,309	1,752	6	0,01213531	0,01228397	2,640490002	-4,411635894	-4,399460119
AT1G10090	2,289	3,834	1,145	0	0,338	0,514	0,568	0,169	0,151	0,123	0,281	0,147	0,064	0,21	11	0,01213647	0,0414308	1,971133994	-4,41154031	-3,183730713
AT4G08920	2,046	1,074	10,75	1,939	0,125	0,347	0,168	0,084	0,351	0	0,334	0,219	1,489	0,004	4	0,01214084	0,03666333	2,149793795	-4,411180303	-3,305978206
AT1G56500	3,168	4,41	2,177	0,288	0,03	0,228	0,079	0,129	0,079	0,196	0,355	0,101	0,057	0,095	28	0,01214351	0,01453102	2,265085443	-4,410960408	-4,231469604
AT5G45360	0,951	1,282	1,508	0,852	0,112	0,231	0,318	0,083	0,114	0,151	0,063	0,204	0,074	0,076	8	0,012146716	0,006815645	2,979014564	-4,410696434	-4,988534574
AT4G37290	0,255	0,319	3,303	0,269	0,073	0,244	0	0	0	0	0,255	0	0	0	1	0,01215984	0,16447335	1,38207033	-4,40961656	-1,805006728
AT2G36900	0,678	0,71	9,192	1,107	0,145	0,179	0,088	0,227	0,07	0	0,245	0,271	0,162	0	4	0,012167176	0,002388681	3,211832973	-4,409013445	-6,037013948
AT4G08460	0,825	2,661	3,244	0,075	0,198	0,254	1,71	0,496	0	0	0,825	0	0	0	3	0,012174606	0,006272908	2,782267949	-4,408402972	-5,071515236
AT4G32240	0,252	0,637	1,329	0,856	0,185	0,171	0,084	0,112	0,085	0	0,106	0,05	0,096	0	4	0,012175618	0,006644007	2,768828897	-4,408319852	-5,014040034
AT3G54170	0,993	1,776	1,724	0,277	0,096	0,122	0,085	0,084	0,1	0,1	0,07	0,109	0,037	0,088	12	0,01218489	0,02260658	2,274004361	-4,407558619	-3,789514265
AT3G58040	0,927	2,046	1,118	1,051	0,269	0,402	0,826	0,082	0,467	0	0,219	0,387	0,321	0	4	0,012191784	0,006884724	2,598978858	-4,406992997	-4,978450235
AT1G78780	0,531	0,571	1,084	0	0,291	0,102	0,081	0,097	0	0	0,076	0,299	0,156	0	3	0,01220069	0,09556847	1,667818046	-4,406262771	-2,347912325
AT1G73700	1,431	0,838	1,542	0,099	0,017	0,173	0,125	0,077	0,09	0,091	0,237	0,545	0,087	0,057	8	0,01220207	0,15074813	1,434103906	-4,40614967	-1,892144848
AT1G69120	0,771	3,15	3,474	0,28	0,153	0,239	1,343	0,101	0,094	0,232	0,185	0,079	0,065	0,1	8	0,01220631	0,07210282	1,61508671	-4,405802248	-2,629662123
AT2G02590	0,975	0,757	1,167	0,128	0,039	0,173	0,544	0	0	0	0,557	0,418	0	0	2	0,01221359	0,06777781	2,153948133	-4,405206013	-2,691520424
AT3G16640	0,507	0,938	0,264	1,57	0,087	0,335	0,33	0,093	0,094	0	0,028	0,074	0,287	0,118	4	0,012229394	0,007278877	4,067994066	-4,403912881	-4,922778687
AT4G27230	0,396	0,685	1,544	0,627	0,093	0,175	0,416	0	0	0	0,189	0,207	0	0	2	0,01223708	0,01029504	2,989879321	-4,403284592	-4,576093053
AT1G24310	1,134	1,211	3,641	0	0,13	0,225	0,083	0,087	0,135	0,176	0,39	0,054	0,06	0,111	9	0,012244394	0,006279985	2,113192778	-4,402687079	-5,070387687
AT3G15570	1,359	0,331	2,042	0,046	0,152	0,102	0,076	0	0	0	0,771	0,588	0	0	2	0,012246516	0,005602124	0,599551859	-4,402513791	-5,184609467
AT4G01570	2,418	0,051	0,243	0	0,014	0,035	0	0	0	0	2,418	0	0	0	1	0,0122605	0,09990782	1,932871607	-4,401372566	-2,303507318
AT2G05850	1,464	0,343	2,613	4,091	0,026	0,092	0,119	0,106	0	0	0,346	0,108	1,01	0	3	0,01227502	0,08042353	0,809275447	-4,400188976	-2,520448484
AT3G63080	0,522	1,128	0,079	2,042	0,423	0,185	0,094	0,089	0,14	0,112	0,06	0,077	0,062	0,119	6	0,01227848	0,009722585	2,860314868	-4,399907142	-4,633303749
AT4G16110	1,935	0,795	4,556	0,637	0,041	0,029	0,492	0,055	0,179	0	0,16	0,138	0,478	1,159	4	0,01228023	0,01434045	2,286850547	-4,399764627	-4,244671064
AT2G20890	0,903	0,843	0,405	0	0,114	0,227	0,112	0,092	0,169	0,131	0,187	0,268	0,217	0,116	5	0,01230492	0,00437089	2,913612261	-4,397756097	-5,432788629
AT3G10350	1,236	1,82	0,217	0	0,07	0,615	0,094	0,099	0,096	0,211	0,193	0,212	0,063	0,111	11	0,01232969	0,01076329	2,440548924	-4,395745104	-4,531614009
AT5G28900	1,611	3,093	1,947	0,231	0,216	0,309	0,747	0,091	0,083	0,116	0,153	0,228	0,106	0,1	13	0,012332844	0,004410176	3,074880944	-4,395489331	-5,423840681
AT1G72030	0,771	0,571	0,434	0	0,021	0,38	0,088	0,082	0	0	0,33	0,053	0,388	0	3	0,01234005	0,0284795	2,00506554	-4,394905209	-3,558570749
AT3G03160	0,393	0,307	0,308	1,424	0,107	0,198	0	0	0	0	0,393	0	0	0	1	0,01234977	0,02124992	3,561546261	-4,39411784	-3,851402148
AT3G20070	0,849	1,398	0,398	0,235	0,292	0,277	0,107	0,195	0,101	0,192	0,048	0,07	0,091	0,062	7	0,0123524	0,01006247	2,184580692	-4,393904903	-4,598942618
AT5G59310	0,339	0,429	3,119	1,183	0,079	0,21	0,139	0	0	0	0,329	0,01	0	0	2	0,01235372	0,12918997	0,976370923	-4,393798047	-2,046471322
AT2G26140	2,154	1,593	0,358	0,064	0,197	0,36	0,428	0,082	0,139	0,087	0,027	0,088	0,273	0,237	7	0,01236555	0,01036993	3,07941397	-4,392840899	-4,568845007
AT4G32300	2,466	0,655	5,202	0,126	0,494	0,159	0	0	0	0	2,466	0	0	0	1	0,01237549	0,02087807	2,033117054	-4,392037375	-3,869055953
AT3G18215	0,735	0,953	0,279	1,958	0,083	0,212	0,657	0	0	0	0,165	0,57	0	0	2	0,012387371	0,006159346	2,745499774	-4,391077793	-5,089784676
AT3G19510	2,172	1,629	0,104	1,825	0,129	0,44	0,384	0,122	0,108	0,092	0,629	0,166	0,124	0,113	9	0,012389504	0,008235432	2,341784477	-4,390905616	-4,799309458
AT5G04040	2,478	0,996	1,014	0,5	0,255	0,175	0,384	0,084	0,098	0	1,422	0,144	0,912	0	4	0,01239389	0,0177294	2,869967818	-4,39055167	-4,032531
AT1G07990	2,409	3,572	1,003	0,102	0,254	0,239	0,225	0,187	0,134	0,127	0,039	0,104	0,087	0,076	19	0,012399714	0,005549546	2,64671923	-4,390081871	-5,194039156
AT4G30200	2,058	1,765	6,309	10,58	0,206	0,218	1,144	0,077	0,119	0	0,364	0,63	1,064	0	4	0,012417408	0,008651083	3,453736494	-4,38865592	-4,750070764
AT5G67290	1,221	0,401	4,253	2,958	0,013	0,27	0,117	0	0	0	0,85	0,371	0	0	2	0,01242508	0,008097442	2,480082996	-4,388038268	-4,81620707
AT4G15790	0,576	1,388	0,48	0,65	0,011	0,139	0,695	0,093	0,1	0,125	0,201	0,039	0,054	0,054	7	0,01243918	0,01731451	2,680948383	-4,38690411	-4,056210401
AT1G78550	1,071	0,389	0,118	0,283	0,126	0,002	0,086	0,08	0,096	0	0,255	0,248	0,325	0,243	4	0,01245429	0,01821725	2,352185919	-4,385690137	-4,005386332
AT1G72790	1,686	0,367	1,281	0,417	0,1	0,265	0	0	0	0	1,686	0	0	0	1	0,012468	0,01825789	2,545622183	-4,384589917	-4,003157964
AT1G12790	0,753	1,366	0,282	0,823	0,046	0,367	0,291	0,089	0,083	0,091	0,07	0,128	0,089	0,096	9	0,012476623	0,007565074	2,248575931	-4,383898546	-4,88421315
AT2G44090	1,749	1,185	0,399	0,187	0,464	0,321	0,329	0,071	0	0	0,503	0,433	0,813	0	3	0,012477053	0,006983279	2,534177375	-4,383864082	-4,964236702
AT5G40810	0,924	1,814	4,279	0,101	0,123	0,316	0,169	0,33	0,109	0,083	0,06	0,212	0,28	0,072	8	0,012481096	0,005002531	3,399435048	-4,383540099	-5,297811295
AT2G21330	1,2	0,862	2,345	0,308	0,059	0,264	0,084	0,195	0,093	0,087	0,18	0,27	0,11	0,091	6	0,01253213	0,15475999	0,8571376	-4,379459533	-1,865879814
AT3G22480	0,447	1,088	0,17	0,052	0,135	0,102	0,849	0	0	0	0,447	0	0	0	2	0,01253535	0,01617741	2,785508617	-4,379202626	-4,124139454
AT1G52600	0,543	1,607	0,252	3,921	0,086	0,187	0,725	0,149	0,095	0,102	0,079	0,113	0,072	0,036	8	0,012540112	0,007787162	3,421991936	-4,378822812	-4,855278799
AT4G00335	0,573	1,834	1,405	0,48	0,201	0,371	0,736	0,267	0,09	0,17	0,063	0,37	0,11	0,03	5	0,01254345	0,01065014	2,067474206	-4,378556662	-4,542182241
AT4G38970	1,197	1,048	0,969	0,196	0,08	0,217	0,263	0,093	0,101	0,081	0,177	0,27	0,11	0,091	7	0,01254718	0,02700519	1,782086927	-4,37825934	-3,611726209
AT4G39690	1,953	2,349	0,14	2,294	0,084	0,337	0,193	0,083	0,5	0,104	0,011	0,064	0,717	0,123	12	0,012549759	0,005039797	2,899769565	-4,378053817	-5,290389475
AT3G18790	0,903	0,947	0,495	0,14	0,153	0,277	0,515	0	0	0	0,903	0	0	0	2	0,012558593	0,005248223	2,613289463	-4,377350147	-5,249865736
AT1G29040	0,597	1,459	0,108	0,107	0,05	0,943	0,108	0,105	0,254	0	0,278	0,077	0,112	0,13	4	0,01257019	0,01069484	2,638654381	-4,376427141	-4,537993897
AT1G66850	0,309	0,168	0,842	2,116	0,026	0,14	0	0	0	0	0,309	0	0	0	1	0,01257337	0,11280188	1,399571074	-4,376174194	-2,182122273
AT5G56250	2,436	1,841	2,472	4,075	0,366	0,34	0,616	0,437	0,081	0	0,128	0,973	1,335	0	4	0,01258082	0,0159962	2,197224301	-4,375581847	-4,135404085
AT1G03000	2,826	1,743	1,004	0,593	0,022	0,148	0,097	0,079	0,223	0,178	0,279	0,636	0,244	0,142	13	0,01258085	0,01100921	2,725053517	-4,375579462	-4,509023084
AT1G74840	0,798	0,711	1,444	0,668	0,087	0,303	0,164	0,157	0	0	0,283	0,209	0,306	0	3	0,012583787	0,008473216	3,474265928	-4,37534604	-4,770845149
AT2G42070	0,843	2,143	0	1,631	0,108	1,313	0,09	0,086	0,104	0,081	0,237	0,132	0,077	0,136	8	0,012590418	0,004703549	2,54086797	-4,374819231	-5,359437949
AT3G49600	3,204	3,369	3,285	0,272	0,201	0,302	0,263	0,088	0,156	0,425	0,077	0,594	0,256	0,71	15	0,012597746	0,009636117	2,292530666	-4,37423737	-4,642237052
AT2G01690	2,232	2,872	1,039	0,072	0,305	0,441	0,1	0,118	0,187	0,086	0,09	0,114	0,066	0,09	20	0,01260163	0,01738306	2,675390352	-4,373929108	-4,05225911
AT1G55170	0,852	0,801	0,313	3,082	0,047	0,268	0,207	0,104	0,086	0,09	0,554	0,146	0,077	0,075	5	0,01260924	0,01091374	2,683042872	-4,3733254	-4,517732733
AT5G15400	3,117	2,311	0,174	0,318	0,232	0,05	0,472	0,142	0,088	0,274	0,86	0,205	0,152	0,274	16	0,01261349	0,00727246	2,903981241	-4,372988403	-4,923660668
AT4G39140	1,29	1,4	1,485	0,479	0,207	0,201	0,529	0,274	0,084	0,104	0,286	0,047	0,957	0	5	0,01262479	0,01401008	2,426094623	-4,372092938	-4,267978208
AT1G32050	0,795	2,006	7,605	1,269	0,134	0,306	0,464	0,079	0,093	0,117	0,063	0,093	0,063	0,034	12	0,012636355	0,002649241	3,783345735	-4,371177302	-5,933482095
AT4G30960	1,326	0,632	7,265	0,256	0,346	0,284	0	0	0	0	1,326	0	0	0	1	0,01263891	0,01317436	3,640673952	-4,370975128	-4,329482763
AT4G01220	1,083	1,558	0,411	0,431	0,204	0,217	0,52	0,085	0,533	0	0,492	0,162	0,216	0,213	4	0,01264301	0,01124506	2,581621561	-4,370650786	-4,487826358
AT3G06960	1,44	0,897	3,109	0	0,039	0,17	0,094	0,171	0,315	0,11	0,284	0,265	0,355	0,338	5	0,01265213	0,01417388	2,417094989	-4,369929699	-4,256354445
AT4G31600	0,972	1,231	0,412	2,294	0,177	0,346	0,252	0,109	0,081	0,09	0,041	0,106	0,246	0,111	7	0,01265356	0,01274389	2,652236844	-4,36981668	-4,362703338
AT5G11500	0,648	2,059	0,336	0,462	0,106	0,399	1,03	0,14	0,112	0,187	0,113	0,128	0,104	0,088	6	0,012658928	0,004272847	3,252820342	-4,369392542	-5,455474929
AT4G28530	1,059	3,229	12,197	0,693	0,172	0,235	1,789	1,033	0	0	0,217	0,266	0,576	0	3	0,01266031	0,0190864	1,805807306	-4,369283376	-3,958779239
AT3G52220	0,714	0,98	0,232	0	0,074	0,217	0,318	0,245	0,127	0	0,043	0,09	0,268	0,313	4	0,012671104	0,006856622	3,33537724	-4,368431153	-4,982540378
AT5G46750	1,209	0,923	2,322	1,036	0,091	0,171	0,101	0,207	0,086	0,093	0,069	0,119	0,424	0,261	7	0,012675007	0,004365416	3,108509314	-4,368123177	-5,434041791
AT5G42780	0,729	0,253	0,298	1,312	0,064	0,187	0	0	0	0	0,729	0	0	0	1	0,0126776	0,03129193	1,772122597	-4,367918622	-3,464395042
AT5G10630	2,004	2,354	0,392	0,478	0,092	0,115	0,295	0,097	0,578	0,36	0,103	0,162	0,078	0,389	11	0,012679836	0,008901383	2,838964087	-4,367742264	-4,721548621
AT1G23180	2,505	1,359	0,205	0,306	0,403	0,068	0,145	0,091	0,219	0,082	0,255	0,36	0,216	0,659	9	0,01268047	0,02803931	2,425557424	-4,367692264	-3,574147825
AT2G48100	1,035	1,722	0,772	0,078	0,222	0,444	0,486	0,1	0,094	0,144	0,041	0,158	0,14	0,197	8	0,01269985	0,002075089	3,202268526	-4,366165097	-6,177751235
AT3G14080	0,387	1,43	0,397	0,072	0,24	0,191	0,111	0,604	0,092	0,086	0,061	0,069	0,116	0,063	6	0,012705301	0,003374594	2,771607196	-4,365735971	-5,691480258
AT5G66100	1,362	1,156	0,321	0,196	0,149	0,233	0,227	0,078	0,133	0,213	0,408	0,49	0,145	0,091	6	0,01270573	0,01292279	2,397844494	-4,365702206	-4,34876286
AT5G61910	2,217	1,295	0,662	1,324	0,212	0,331	0,225	0,091	0,115	0,219	0,411	0,114	0,446	1,246	6	0,012706324	0,008144076	2,237315926	-4,365655457	-4,810464487
AT4G37120	1,611	1,031	0,376	0,179	0,031	0,164	0,251	0,092	0,093	0,095	0,016	0,164	0,527	0,136	8	0,012707179	0,008314021	2,968654499	-4,36558817	-4,789811912
AT4G23650	1,59	1,101	0,235	0,3	0,043	0,197	0,245	0,08	0,092	0,091	0,41	0,287	0,144	0,153	9	0,012717893	0,001694375	3,409881491	-4,364745379	-6,380441338
AT4G16510	0,699	1,551	0,776	0,208	0,017	0,177	0,151	0,086	0,095	1,027	0,309	0,078	0,085	0,089	5	0,01272839	0,0111787	2,398427801	-4,363920347	-4,493745097
AT1G28540	0,312	0,966	0,164	0,025	0,031	0,241	0,692	0	0	0	0,312	0	0	0	2	0,012737605	0,005752025	2,510805411	-4,363196637	-5,158203312
AT4G00050	1,2	1,075	1,713	3,566	0,07	0,217	0,076	0,087	0,113	0,426	0,092	0,484	0,093	0,066	6	0,01275039	0,01645039	2,00590135	-4,36219342	-4,107406094
AT3G03720	1,803	2,453	5,199	0,347	0,239	0,184	0,087	0,081	0,231	0,089	0,109	0,202	0,085	0,141	14	0,01275889	0,00976464	2,504324037	-4,361526995	-4,628987582
AT2G01320	2,178	1,45	0,101	1,913	0,118	0,113	0,107	0,08	0,097	0,089	0,258	0,191	0,151	0,133	11	0,01276231	0,02450991	2,064719637	-4,361258983	-3,708677753
AT3G25170	0,231	0,272	1,032	1,858	0,047	0,223	0	0	0	0	0,231	0	0	0	1	0,0127643	0,1867176	1,168516492	-4,361103067	-1,678157964
AT1G17810	0,804	1,14	0,521	0	0,183	0,525	0,301	0,131	0	0	0,142	0,266	0,396	0	3	0,01277017	0,01799879	0,92949968	-4,360643297	-4,017450746
AT5G25060	2,841	3,303	0,781	0,047	0,232	0,144	0,115	0,176	0,257	0,102	0,075	0,133	0,046	0,061	17	0,01277284	0,00544074	2,691902425	-4,360434237	-5,213840198
AT4G27780	1,065	1,274	0,803	0,159	0,224	0,257	0,277	0,081	0,264	0,086	0,488	0,103	0,104	0,092	6	0,012775743	0,002941528	2,519809999	-4,360206984	-5,828826105
AT1G72710	1,398	2,916	0,538	0,171	0,281	0,405	0,088	0,825	0,094	0,078	0,076	0,041	0,07	0,149	14	0,012784968	0,007717226	3,186940244	-4,359485173	-4,864300306
AT2G43210	1,596	1,421	0,175	0,492	0,089	0,166	0,141	0,214	0,106	0,177	0,097	0,053	0,082	0,066	10	0,012799261	0,004919834	3,008250062	-4,358367844	-5,314480489
AT3G47700	2,388	0,636	4,105	0,015	0,045	0,171	0,148	0,187	0,086	0	0,295	0,102	0,101	1,89	4	0,01280245	0,01116361	2,563606028	-4,35811872	-4,495095898
AT2G01350	1,047	1,061	0,744	0	0,043	0,185	0,089	0,079	0,086	0,208	0,05	0,137	0,134	0,147	9	0,01280594	0,01082586	2,874139092	-4,357846153	-4,525817563
AT5G08740	1,56	1,358	0,556	1,091	0,099	0,245	0,22	0,09	0,084	0,082	0,043	0,194	0,096	0,067	10	0,012811518	0,004355406	2,294365496	-4,357410669	-5,436337447
AT1G07010	1,17	1,662	0,562	0	0,061	0,749	0,091	0,169	0,145	0,09	0,184	0,101	0,114	0,213	9	0,01282118	0,03404537	1,995496812	-4,356656788	-3,380061232
AT5G54740	0,498	0,332	1,069	1,554	0,049	0,281	0	0	0	0	0,498	0	0	0	1	0,01282127	0,14166065	1,340350827	-4,356649768	-1,95432087
AT5G46740	2,199	1,273	1,036	0,203	0,249	0,138	0,087	0,086	0,094	0,106	0,483	0,121	0,111	0,173	9	0,01282989	0,03628788	2,329283761	-4,355977674	-3,316271478
AT1G67530	2,349	1,302	1,801	0,188	0,177	0,226	0,393	0,225	0,091	0,118	0,051	0,186	0,108	1,163	6	0,012834	0,005257768	2,684618772	-4,35565738	-5,248048677
AT2G36580	1,584	2,548	1,195	0	0,13	0,471	0,181	0,084	0,095	0,099	0,069	0,097	0,098	0,156	16	0,012835493	0,007151941	3,275040398	-4,355541055	-4,940371491
AT1G10210	1,113	0,849	1,372	0,979	0,112	0,403	0,247	0,086	0	0	0,423	0,69	0	0	3	0,01283992	0,17233059	2,009922565	-4,355196211	-1,758340612
AT2G06210	3,195	4,59	0,62	1,58	0,098	0,204	0,177	0,089	0,171	0,197	0,141	0,067	0,195	0,101	24	0,01284045	0,01460523	2,350531694	-4,355154935	-4,226375595
AT4G14600	0,414	1,522	0,438	0,145	0,161	0,256	0,152	0,342	0,612	0	0,071	0,124	0,057	0,162	4	0,01285077	0,01476735	2,237285516	-4,354351547	-4,215336616
AT1G12410	0,84	1,238	0,2	1,248	0,061	0,159	0,092	0,114	0,332	0,085	0,05	0,044	0,073	0,115	9	0,012855688	0,006736022	2,881582517	-4,35396892	-5,000285736
AT2G32290	1,734	0,649	2,619	0,538	0,022	0,095	0,086	0,082	0,098	0,094	0,18	0,474	0,165	0,267	7	0,01286634	0,12694954	0,865456985	-4,35314068	-2,063965594
AT1G63130	1,893	0,527	1,915	2,345	0,123	0,402	0	0	0	0	1,893	0	0	0	1	0,01287388	0,02364512	2,117007534	-4,352554827	-3,744598528
AT5G04550	1,8	1,137	3,077	0,752	0,2	0,576	0,358	0	0	0	1,8	0	0	0	2	0,012875517	0,007763747	2,618921235	-4,352427678	-4,858290201
AT1G51110	1,23	1,082	0,204	0,432	0,031	0,174	0,07	0,112	0,101	0,073	0,294	0,054	0,075	0,123	11	0,01287676	0,0305351	0,960891627	-4,352331143	-3,488878437
AT5G19050	1,086	1,547	5,854	1,112	0,039	0,172	0,415	0,135	0,122	0,091	0,276	0,077	0,106	0,093	9	0,012881832	0,006128785	2,734262634	-4,351937332	-5,094758754
AT2G25620	1,179	1,124	1,209	0,412	0,266	0,21	0,217	0,112	0,32	0	0,183	0,207	0,212	0,577	4	0,01289264	0,01425498	2,269953738	-4,351098673	-4,25064896
AT2G44150	1,092	1,735	3,556	0,774	0,252	0,342	0,081	0,091	0,125	0,078	0,018	0,13	0,118	0,1	13	0,01292071	0,01350404	2,577792194	-4,348923829	-4,304766379
AT3G20720	3,252	3,846	0,909	0,09	0,189	0,25	0,082	0,312	0,095	0,3	0,112	0,089	0,11	0,055	18	0,012921547	0,005273493	2,684748107	-4,348859051	-5,245062328
AT1G71340	0,987	1,852	0,07	0,331	1,016	0,055	0,087	0,105	0,091	0,102	0,267	0,098	0,061	0,081	8	0,01292648	0,01195019	2,367994517	-4,348477358	-4,427008101
AT2G47840	0,627	0,188	0,672	0,19	0,043	0,143	0	0	0	0	0,627	0	0	0	1	0,01293141	0,01348187	2,675731183	-4,348096043	-4,306409459
AT5G59140	0,291	0,944	0,925	0,759	0,052	0,245	0,271	0,376	0	0	0,106	0,106	0,079	0	3	0,01294175	0,01224119	3,215189549	-4,347296759	-4,402948784
AT3G04830	0,912	2,219	0,285	0,329	0,054	0,231	0,423	0,236	0,468	0,085	0,187	0,065	0,049	0,095	9	0,01295422	0,008261537	3,158303301	-4,346333675	-4,796144631
AT1G51980	1,512	1,969	4,067	8,486	0,11	0,289	0,311	0,078	0,095	0,103	0,039	0,246	0,297	0,168	13	0,012956661	0,008129577	3,608657589	-4,34614526	-4,812246386
AT3G19960	3,501	4,69	3,583	1,682	0,329	0,229	0,681	0,138	0,083	0,125	0,339	0,102	0,144	0,151	24	0,01296331	0,01604642	2,147257058	-4,345632219	-4,132269507
AT1G14000	1,317	1,607	0,761	0	0,247	0,237	0,109	0,258	0,103	0,126	0,318	0,075	0,117	0,095	11	0,01296677	0,01172528	3,231770633	-4,345365348	-4,446008084
AT3G42725	0,609	0,199	1,529	0,262	0,016	0,181	0	0	0	0	0,609	0	0	0	1	0,01297077	0,05640456	1,619278278	-4,345056915	-2,875205273
AT2G18990	0,636	0,669	1,109	3,379	0,062	0,159	0,099	0,26	0,09	0	0,021	0,276	0,159	0,18	4	0,01297293	0,01254447	2,650802892	-4,3448904	-4,378475348
AT1G80860	0,495	0,745	0,247	0,78	0,006	0,302	0,359	0,077	0	0	0,245	0,25	0	0	3	0,012976959	0,004533063	2,713892189	-4,344579879	-5,396357409
AT5G59100	2,226	1,01	0,33	3,619	0,041	0,056	0,128	0,087	0,198	0,094	0,099	0,095	0,092	0,253	10	0,01297881	0,09663727	1,32320179	-4,344437251	-2,336790794
AT1G64000	0,588	1,162	1,93	1,831	0,129	0,169	0,863	0	0	0	0,401	0,187	0	0	2	0,01300037	0,05190904	1,641546622	-4,34277746	-2,958262323
AT1G61250	0,87	2,127	0,706	0,246	0,125	0,24	0,373	0,099	0,196	0,156	0,06	0,117	0,063	0,034	12	0,013002478	0,006145393	3,298168287	-4,342615324	-5,092052584
AT1G30510	1,146	1,057	0,101	0,708	0,203	0,163	0,329	0,173	0,098	0,093	0,024	0,06	0,342	0,22	5	0,01300755	0,01076437	3,308161137	-4,342225321	-4,531513673
AT2G03690	0,681	0,591	0,219	0	0,159	0,221	0,21	0	0	0	0,186	0,495	0	0	2	0,013008809	0,006342505	2,996605588	-4,342128536	-5,060481478
AT1G25490	1,767	2,115	0,344	0,148	0,115	0,201	0,364	0,095	0,197	0,134	0,393	0,247	0,113	0,08	13	0,0130352	0,01025492	3,55782781	-4,340101888	-4,579997689
AT3G55380	0,504	1,251	2,128	1,442	0,1	0,277	0,12	0,252	0,085	0,419	0,046	0,103	0,098	0,101	5	0,013040978	0,005421067	3,183009088	-4,339658725	-5,217462619
AT1G76200	0,21	1,283	0,654	0,208	0,1	0,247	0,317	0,105	0,515	0	0,107	0,046	0,057	0	4	0,013041048	0,007411622	3,972601141	-4,339653358	-4,90470597
AT1G14570	1,407	2,384	0,276	2,213	0,112	0,157	0,097	0,555	0,086	0,682	0,102	0,125	0,111	0,229	10	0,01304143	0,01285306	3,353086306	-4,339624066	-4,354173364
AT1G80900	1,332	0,859	0,396	0	0,14	0,138	0,328	0,071	0,095	0,087	0,591	0,462	0,048	0,231	5	0,013048775	0,002373336	2,168245988	-4,339061019	-6,043458719
AT4G22840	1,23	1,044	0,273	0,129	0,093	0,138	0,109	0,264	0,098	0,078	0,163	0,086	0,125	0,194	8	0,01306854	0,01061533	2,593410962	-4,337547464	-4,545456096
AT3G52230	0,438	0,951	0,232	0,227	0,037	0,277	0,636	0	0	0	0,285	0,153	0	0	2	0,013071764	0,006474894	2,87781647	-4,337300795	-5,039823042
AT5G65320	0,891	0,667	1,6	2,555	0,085	0,198	0,225	0,159	0	0	0,399	0,402	0,09	0	3	0,01307263	0,01207065	1,65790112	-4,337234547	-4,416978393
AT5G42520	1,029	1,296	1,467	2,178	0,237	0,14	0,766	0,152	0	0	0,057	0,972	0	0	3	0,013081162	0,005111421	2,979462592	-4,336582099	-5,276277831
AT1G21720	0,615	1,365	0,167	1,845	0,11	0,191	0,12	0,11	0,162	0,259	0,006	0,182	0,108	0,09	7	0,01309932	0,01555345	3,358328316	-4,335194959	-4,1634728
AT5G19855	0,612	0,997	0,684	0,299	0,134	0,193	0,096	0,125	0,34	0,111	0,282	0,092	0,058	0,066	5	0,01311544	0,01814491	2,17691024	-4,333965117	-4,009365198
AT4G36610	0,954	0,971	1,592	0,241	0,039	0,154	0,607	0,081	0,091	0	0,651	0,09	0,068	0,145	4	0,01311737	0,01190906	2,172313989	-4,333817973	-4,430455824
AT2G27350	1,518	3,135	1,967	0,441	0,191	0,2	1,675	0,08	0,516	0,087	0,6	0,162	0,078	0,079	9	0,013121071	0,003411724	2,866239932	-4,333535868	-5,680537544
AT5G63510	0,759	1,083	0,209	0,336	0,053	0,228	0,801	0	0	0	0,382	0,377	0	0	2	0,01312156	0,01047244	3,349866533	-4,3334986	-4,559008234
AT5G14270	2,067	2,107	0,34	0,218	0,44	0,387	0,081	0,087	0,326	0,291	1,11	0,049	0,108	0,062	10	0,01312173	0,00789316	2,764365633	-4,333485644	-4,841758717
AT3G19920	1,251	0,845	2,968	0,145	0,034	0,128	0,124	0,435	0,125	0	0,188	0,184	0,568	0,311	4	0,01314339	0,09765008	0,840610953	-4,331836308	-2,326364802
AT2G01540	0,543	0,744	0,509	1,63	0,175	0,173	0,292	0,104	0	0	0,114	0,096	0,333	0	3	0,01314428	0,06175605	2,177613899	-4,331768596	-2,784563333
AT4G05460	0,909	0,814	0,84	0	0,015	0,411	0,387	0	0	0	0,338	0,571	0	0	2	0,013153364	0,004463512	2,522946415	-4,331077736	-5,411819379
AT3G27660	0,576	0,69	3,147	0,111	0,092	0,201	0,396	0	0	0	0,153	0,423	0	0	2	0,01316822	0,0558787	0,97517724	-4,329948928	-2,884572009
AT5G12120	1,86	0,752	0,938	0,113	0,11	0,18	0,459	0	0	0	1,86	0	0	0	2	0,013172054	0,006034006	3,239947252	-4,329657815	-5,110344144
AT1G32310	0,303	0,925	0,199	0,365	0,054	0,252	0,361	0,258	0	0	0,151	0,111	0,041	0	3	0,013174769	0,009510997	2,388092626	-4,329451718	-4,655306571
AT1G53850	0,714	1,328	1,112	0,287	0,112	0,176	0,089	0,095	0,221	0,179	0,014	0,082	0,081	0,114	10	0,01317663	0,00761984	3,227397506	-4,329310473	-4,876999907
AT3G15080	0,828	1,429	0,948	0,228	0,053	0,193	0,1	0,1	0,375	0,201	0,087	0,07	0,079	0,082	9	0,01317703	0,039619	2,605644361	-4,329280117	-3,228446478
AT1G54710	2,784	1,482	1,796	0,501	0,301	0,248	0,176	0,086	0,239	0,089	0,201	0,444	0,441	0,246	9	0,013180186	0,008280607	2,879311313	-4,329040638	-4,793839004
AT5G59305	0,231	0,47	1,911	1,183	0,029	0,222	0,141	0,078	0	0	0,085	0,068	0,078	0	3	0,01319419	0,04514326	0,57406608	-4,327978698	-3,09791429
AT5G07280	3,579	0,068	1,447	4,686	0,047	0,019	0	0	0	0	3,579	0	0	0	1	0,01320689	0,01354963	2,029851213	-4,327016616	-4,301396038
AT2G36960	2,232	2,299	6,016	1,529	0,172	0,231	0,432	0,088	0,078	0,1	0,142	0,083	0,048	0,11	13	0,013222439	0,004972751	2,681196244	-4,325839968	-5,303782071
AT1G18340	0,906	1,543	1,755	0,157	0,196	0,128	0,124	0,082	0,27	0,194	0,031	0,089	0,283	0,047	11	0,013224409	0,007474936	2,588985928	-4,32569099	-4,896199722
AT1G51690	1,542	2,93	4,423	3,624	0,242	0,471	0,301	0,09	0,087	0,238	0,112	0,104	0,096	0,12	14	0,013236584	0,006333717	2,927314791	-4,324770768	-5,061868011
AT5G50920	2,79	2,11	1,698	3,157	0,152	0,237	0,417	0,257	0,103	0,09	0,574	0,116	0,12	0,186	10	0,0132468	0,01726194	2,919929604	-4,323999265	-4,059251201
AT5G13280	1,71	1,689	0,226	0,007	0,077	0,181	0,091	0,101	0,155	0,325	0,402	0,083	0,041	0,155	13	0,013251262	0,008129565	2,993057029	-4,323662486	-4,812247862
AT1G70090	1,173	0,435	3,225	0,739	0,136	0,297	0	0	0	0	1,173	0	0	0	1	0,01326438	0,01673221	2,484671271	-4,322673032	-4,090419675
AT5G46960	0,525	0,082	1,138	2,053	0,035	0,045	0	0	0	0	0,525	0	0	0	1	0,01326943	0,10868894	0,471292309	-4,322292386	-2,219265238
AT2G45200	0,72	1,557	1,782	6,796	0,143	0,18	0,445	0,469	0,115	0,116	0,133	0,197	0,09	0,072	6	0,013273376	0,003058006	3,094112388	-4,321995055	-5,789992209
AT5G22820	1,473	1,48	0,675	0,656	0,031	0,089	0,19	0,268	0,109	0,09	0,126	0,345	0,066	0,14	9	0,013277539	0,009680455	2,018034877	-4,321681468	-4,637646375
AT3G11420	1,518	1,541	5,685	1,232	0,358	0,209	0,88	0,094	0	0	0,867	0,543	0,108	0	3	0,013280664	0,008581896	2,768274813	-4,321446136	-4,758100411
AT3G28480	0,951	1,3	0,761	0,314	0,025	0,227	0,085	0,086	0,097	0,401	0,104	0,087	0,058	0,105	8	0,013285404	0,004740495	2,756477141	-4,32108929	-5,351613718
AT3G03220	0,801	0,893	0,342	0,045	0,071	0,3	0,521	0	0	0	0,488	0,313	0	0	2	0,013290782	0,004527764	2,630713697	-4,320684567	-5,39752706
AT5G06600	3,351	5,486	1,954	0,272	0,108	0,437	0,3	0,207	0,103	0,322	0,03	0,07	0,151	0,158	32	0,01329189	0,01067284	3,026231185	-4,320601204	-4,540053082
AT5G64160	0,684	0,85	0	0,003	0,01	0,144	0,302	0,308	0,087	0	0,204	0,118	0,148	0,214	4	0,013298711	0,004801981	2,88820089	-4,320088166	-5,338726738
AT1G51590	1,683	2,446	0,116	0,018	0,172	0,137	0,335	0,081	0,26	0,121	0,159	0,048	0,162	0,113	14	0,013302437	0,005012251	2,60449553	-4,319808027	-5,295870163
AT1G04260	0,549	0,289	0,239	1,945	0,067	0,22	0	0	0	0	0,549	0	0	0	1	0,013308736	0,005004567	2,899048692	-4,319334617	-5,297404383
AT5G15640	0,972	1,698	0,579	2,117	0,218	0,362	0,571	0,104	0,144	0,173	0,062	0,382	0,197	0,148	6	0,01334484	0,01037974	3,062615697	-4,316625486	-4,56789945
AT1G30630	0,879	1,069	1,036	0,07	0,087	0,231	0,09	0,194	0,085	0,093	0,171	0,09	0,152	0,136	7	0,013362397	0,006937481	3,833323068	-4,315310711	-4,970816539
AT1G55000	0,666	1,169	0,953	0,61	0,127	0,301	0,74	0	0	0	0,282	0,384	0	0	2	0,01337663	0,003182219	2,436661301	-4,314246124	-5,750176527
AT3G62050	0,474	0,3	1,663	1,037	0,058	0,074	0,083	0,085	0	0	0,031	0,198	0,245	0	3	0,0133886	0,01028497	2,119804934	-4,31335168	-4,577071673
AT1G79340	1,257	0,607	2,638	0,017	0,073	0,269	0,264	0	0	0	0,346	0,911	0	0	2	0,01339109	0,05733959	3,25096805	-4,313165719	-2,858763969
AT2G30980	1,239	2,64	0,767	0,164	0,078	0,278	1,112	0,214	0,083	0,089	0,111	0,093	0,06	0,273	12	0,01339374	0,01165282	3,174133742	-4,312967845	-4,452207068
AT1G69390	0,69	1,138	1,048	0,48	0,066	0,196	0,875	0	0	0	0,102	0,588	0	0	2	0,013396607	0,004360484	2,513726179	-4,312753813	-5,435172219
AT5G65650	0,558	1,456	0,418	3,734	0,085	0,319	0,086	0,966	0	0	0,252	0,216	0,09	0	3	0,01339845	0,01623979	2,776267171	-4,31261625	-4,120290875
AT3G51260	0,753	1,317	0,319	0,329	0,09	0,317	0,531	0,379	0	0	0,173	0,415	0,165	0	3	0,01345359	0,01536065	3,290356397	-4,308509294	-4,175946234
AT4G40050	1,8	1,179	7,521	0,203	0,11	0,345	0,079	0,096	0,101	0,091	0,486	0,207	0,243	0,067	9	0,01347165	0,007818905	2,631392837	-4,307167802	-4,85121076
AT1G55270	1,305	1,766	0	0,699	0,21	1,266	0,289	0	0	0	0,066	1,239	0	0	2	0,01347671	0,01125481	2,465833448	-4,306792269	-4,486959686
AT3G02700	0,759	0,646	0,168	0	0,131	0,185	0,329	0	0	0	0,094	0,665	0	0	2	0,01347726	0,03351176	2,823147178	-4,306751458	-3,395858857
AT4G29350	0,396	0,953	1,331	0,044	0,105	0,257	0,479	0,112	0	0	0,123	0,138	0,135	0	3	0,013478568	0,006768196	3,812185877	-4,306654411	-4,995520697
AT5G14030	0,588	1,011	0,948	2,065	0,066	0,155	0,309	0,085	0,169	0,137	0,182	0,099	0,109	0,072	6	0,01348709	0,01401459	3,854171648	-4,306022347	-4,267656349
AT1G21270	2,199	1,33	1,952	0	0,065	1,113	0,075	0,077	0	0	0,832	0,171	1,196	0	3	0,01352913	0,16076639	1,042903115	-4,30291014	-1,827802961
AT1G01940	0,483	1,408	0,167	0,556	0,054	0,197	0,124	0,397	0,418	0,22	0,003	0,075	0,162	0,159	5	0,01353373	0,02407996	2,727077154	-4,302570191	-3,72637532
AT4G12430	1,107	2,291	7,538	0,876	0,431	0,146	0,853	0,097	0,084	0,103	0,249	0,141	0,072	0,108	12	0,01353538	0,01223004	2,232101098	-4,302448281	-4,403860059
AT1G80570	1,404	0,692	0,028	1,138	0,104	0,188	0,398	0	0	0	1,404	0	0	0	2	0,013536497	0,004853191	2,111664438	-4,30236576	-5,328118852
AT3G62300	2,169	0,916	0,36	0,058	0,142	0,106	0,082	0,121	0,188	0,1	0,462	0,414	0,249	0,085	7	0,013539101	0,006930162	2,668862491	-4,30217341	-4,971872089
AT3G48170	1,512	2,327	0,589	0,422	0,063	0,145	0,356	0,094	0,08	0,185	0,109	0,143	0,081	0,149	15	0,013556953	0,009242377	3,319120297	-4,300855727	-4,683956175
AT4G16650	1,65	2,256	3,702	0,369	0,249	0,371	0,088	0,329	0,146	0,129	0,252	0,091	0,077	0,089	10	0,013559397	0,005106636	2,612019335	-4,300675466	-5,277214409
AT1G53590	2,256	1,56	3,22	0,998	0,105	0,137	0,09	0,368	0,099	0,087	0,117	0,075	0,144	0,096	12	0,013570878	0,005157757	2,513459461	-4,299829106	-5,267253484
AT2G45850	1,047	1,716	0,846	0	0,356	0,748	0,099	0,268	0,088	0,087	0,451	0,068	0,132	0,162	6	0,01357252	0,03114226	1,932126742	-4,299708119	-3,46918954
AT1G07110	2,235	3,798	0,623	0,146	0,155	0,258	0,117	0,121	0,191	0,095	0,171	0,064	0,293	0,216	23	0,013574586	0,007693685	2,869818492	-4,299555911	-4,867355416
AT5G11340	0,495	1,582	0,263	0,338	0,07	0,162	1,011	0,339	0	0	0,154	0,123	0,218	0	3	0,01357679	0,01405898	3,053563728	-4,299393562	-4,264493941
AT5G56340	1,191	0,756	1,549	0,349	0,078	0,212	0,464	0	0	0	1,191	0	0	0	2	0,01359256	0,01160548	2,896273497	-4,298232695	-4,456277879
AT3G02810	1,677	0,849	0,551	0,574	0,199	0,268	0,104	0,114	0,073	0,093	0,091	0,173	0,19	0,398	5	0,01359398	0,04180604	0,496471144	-4,298128231	-3,174714452
AT4G25210	1,107	0,308	0,275	1,185	0,117	0,189	0	0	0	0	1,107	0	0	0	1	0,01360323	0,01391042	2,952741485	-4,297448014	-4,275117079
AT3G01640	1,089	0,974	0,268	0,568	0,036	0,244	0,232	0,092	0,083	0,166	0,234	0,15	0,189	0,117	6	0,01360598	0,009472557	2,950867752	-4,297245877	-4,659356398
AT3G26420	0,738	3,751	0,189	0	0,09	2,197	0,345	0,366	0,102	0,109	0,111	0,627	0	0	8	0,01361206	0,0122327	3,073696206	-4,296799114	-4,403642585
AT4G38170	1,638	0,626	0,994	0	0,054	0,381	0,109	0,082	0	0	0,016	1,454	0,168	0	3	0,01364181	0,008941585	2,354151444	-4,294615937	-4,717042412
AT5G12850	2,121	1,269	2,657	0,106	0,254	0,391	0,622	0	0	0	2,121	0	0	0	2	0,013643968	0,009335966	2,930741894	-4,29445776	-4,673881026
AT1G64040	0,969	1,298	1,818	0,547	0,274	0,342	0,449	0,137	0,097	0	0,178	0,56	0,213	0,018	4	0,01367426	0,00354133	3,090215657	-4,292240045	-5,643252916
AT1G28230	1,071	1,463	3,71	0,639	0,051	0,126	1,285	0	0	0	0,708	0,363	0	0	2	0,0136938	0,02695166	2,017410109	-4,290812103	-3,613710388
AT2G04940	1,179	2,725	2,794	2,014	0,133	0,185	0,179	0,301	0,193	0,142	0,111	0,372	0,087	0,042	12	0,013695088	0,002965724	2,734333785	-4,290718051	-5,820634094
AT2G45800	0,681	0,717	0,481	0	0,11	0,431	0,092	0,084	0	0	0,135	0,129	0,417	0	3	0,01369797	0,11080291	1,169043621	-4,290507632	-2,200002241
AT4G26860	0,735	0,93	0,602	1,438	0,056	0,204	0,18	0,079	0,105	0,075	0,222	0,067	0,047	0,088	7	0,01370078	0,02141351	2,444420488	-4,290302513	-3,843733248
AT3G27620	0,99	0,668	0,414	0,854	0,106	0,243	0,096	0,139	0,085	0	0,312	0,129	0,489	0,06	4	0,01371387	0,13824392	1,373023125	-4,28934755	-1,978735618
AT2G16530	1,032	1,208	5,609	0,7	0,105	0,191	0,152	0,412	0,078	0,073	0,171	0,35	0,235	0,099	7	0,01371401	0,02882012	1,791698074	-4,289337341	-3,546681525
AT1G50510	0,993	2,208	0,151	0,05	0,1	0,267	0,349	0,077	0,147	0,223	0,075	0,094	0,111	0,083	13	0,01371419	0,01156911	2,65394315	-4,289324216	-4,459416664
AT5G04940	2,013	0,811	0,655	4,35	0,361	0,448	0	0	0	0	2,013	0	0	0	1	0,01371804	0,00463422	2,634783245	-4,289043524	-5,374287379
AT1G22300	0,765	1,669	0,335	0,854	0,098	0,376	0,353	0,208	0,108	0,082	0,067	0,307	0,088	0,11	7	0,01372326	0,005645355	3,867500581	-4,288663076	-5,176922196
AT3G51140	0,837	1,299	0,054	0,952	0,161	0,466	0,251	0,09	0,248	0,084	0,149	0,092	0,445	0,151	5	0,013727841	0,00327721	2,501113265	-4,288329318	-5,720762828
AT1G22310	1,278	0,884	0,719	0,335	0,279	0,176	0,072	0,357	0	0	0,222	0,59	0,466	0	3	0,01372814	0,02134687	2,468759295	-4,288307538	-3,846850154
AT1G64150	1,113	2,654	1,386	1,752	0,097	0,135	0,098	0,237	0,098	0,094	0,17	0,085	0,228	0,054	12	0,01373465	0,02925198	1,795185565	-4,287833442	-3,531808015
AT5G08335	0,594	0,89	0,416	0,125	0,289	0,106	0,493	0	0	0	0,594	0	0	0	2	0,01374032	0,01215732	2,35530832	-4,287420703	-4,409823821
AT2G34940	1,857	1,09	0,567	0,058	0,025	0,102	0,157	0,09	0,072	0,072	0,298	0,687	0,089	0,07	12	0,01374054	0,01030026	2,318897373	-4,287404692	-4,575586141
AT4G27130	0,342	1,512	0,881	0,262	0,247	0,218	0,674	0,167	0,125	0,081	0,037	0,206	0,054	0,045	5	0,01374335	0,01464991	3,526649845	-4,287200208	-4,223321087
AT2G42160	1,467	1,244	0,251	0,074	0,065	0,089	0,123	0,085	0,102	0,192	0,311	0,109	0,115	0,098	11	0,01375033	0,02026955	2,224639804	-4,286692455	-3,898635519
AT2G01480	1,704	2,564	2,257	0,263	0,257	0,647	0,568	0,202	0,113	0,09	0,378	0,07	0,068	0,089	10	0,0137663	0,01907183	2,23963439	-4,285531702	-3,959542902
AT1G30970	1,104	2,367	4,505	0,28	0,157	0,331	0,452	0,236	0,467	0,094	0,194	0,101	0,13	0,41	7	0,013774498	0,004558498	2,578395703	-4,284936367	-5,390762096
AT4G30480	0,627	1,081	0,601	0	0,085	0,434	0,182	0,093	0,159	0,129	0,294	0,183	0,127	0,023	5	0,013785777	0,005161205	2,8155288	-4,28411787	-5,2665852
AT3G57650	1,17	2,491	2,31	0,572	0,236	0,334	0,368	0,11	0,115	0,296	0,078	0,123	0,04	0,074	11	0,01379942	0,00961445	3,557501013	-4,283128717	-4,644488104
AT5G22280	0,327	1,398	0,204	0,893	0,234	0,215	0,371	0,576	0	0	0,156	0,171	0	0	3	0,01380627	0,01009225	2,646733452	-4,282632442	-4,595987476
AT1G79010	0,669	1,428	0,11	0,955	0,083	0,216	0,395	0,129	0,122	0,078	0,054	0,079	0,054	0,092	8	0,013821939	0,005457798	3,534057206	-4,281498167	-5,210709867
AT4G17260	1,062	0,39	0,575	0,684	0,064	0,133	0,192	0	0	0	0,618	0,444	0	0	2	0,01383469	0,00900565	2,902313092	-4,280576073	-4,709903121
AT1G25420	0,972	1,201	0,84	4,469	0,081	0,25	0,171	0,078	0,091	0,119	0,05	0,133	0,104	0,172	6	0,013846072	0,007561058	2,965386754	-4,279753697	-4,884744151
AT5G42650	1,557	0,244	2,818	1,794	0,035	0,207	0	0	0	0	1,557	0	0	0	1	0,01388784	0,08379445	3,371872121	-4,276741642	-2,479388503
AT3G53580	1,089	1,282	0,265	0,245	0,019	0,226	0,107	0,078	0,101	0,104	0,276	0,168	0,071	0,058	9	0,013888887	0,006882414	3,18132031	-4,276666255	-4,978785816
AT5G51710	1,707	2,734	0,878	1,073	0,137	0,287	0,105	0,079	0,096	0,09	0,202	0,044	0,068	0,082	20	0,01389112	0,01162859	2,766226439	-4,276505492	-4,454288558
AT2G02570	0,903	1,99	1,037	0,421	0,114	0,208	0,402	0,591	0,208	0,104	0,078	0,069	0,126	0,083	9	0,01389978	0,01090586	2,705579182	-4,275882266	-4,51845502
AT3G11240	1,818	0,814	0,245	0,113	0,022	0,18	0,14	0,174	0,127	0,087	0,145	0,039	0,151	1,08	6	0,01392233	0,01624094	2,224367105	-4,274261253	-4,120220064
AT2G10950	1,011	1,439	1,689	3,31	0,061	0,12	1,003	0,255	0	0	0,415	0,185	0,411	0	3	0,013943145	0,008295269	2,904225545	-4,272767289	-4,792069927
AT1G63050	1,398	0,981	1,416	3,811	0,083	0,176	0,078	0,107	0,084	0,082	0,305	0,056	0,221	0,409	8	0,013948974	0,007445369	3,040020873	-4,272349322	-4,900163051
AT5G49890	2,34	1,891	4,773	0,036	0,206	0,286	0,5	0,197	0,112	0,312	0,206	0,201	0,178	0,263	8	0,013950315	0,009876894	2,807957439	-4,27225319	-4,617557189
AT4G31880	2,622	2,158	2,109	3,531	0,243	0,03	0,284	0,086	0,333	0,076	0,102	0,204	0,182	0,127	14	0,013951825	0,006796384	2,7601953	-4,272144955	-4,991364573
AT4G34440	2,013	1,116	0,505	2,918	0,094	0,207	0,085	0,15	0,089	0,091	0,715	0,48	0,087	0,071	9	0,01395347	0,01495776	1,874471908	-4,272027056	-4,20252505
AT3G54900	0,522	0,284	0,376	0,598	0,021	0,261	0	0	0	0	0,522	0	0	0	1	0,013956034	0,009758973	2,19401843	-4,271843319	-4,62956811
AT5G53560	0,405	0,763	0,635	0,012	0,063	0,224	0,153	0,234	0,089	0	0,087	0,067	0,251	0	4	0,013963921	0,004331057	3,858510611	-4,271278347	-5,441943656
AT4G09500	1,254	0,336	1,595	1,428	0,079	0,18	0,076	0	0	0	0,619	0,635	0	0	2	0,01397185	0,14864744	1,500780349	-4,270710688	-1,906177951
AT2G18360	0,942	1,724	1,252	4,631	0,155	0,135	0,284	0,941	0,138	0,073	0,481	0,176	0,09	0,068	5	0,01397706	0,05220174	1,802441044	-4,270337865	-2,952639451
AT4G33920	1,143	1,153	1,913	0,258	0,191	0,275	0,257	0,34	0,091	0	0,259	0,377	0,237	0,27	4	0,01398935	0,02412637	3,13027397	-4,269458953	-3,724449846
AT1G78150	0,825	1,01	0,961	1,159	0,088	0,399	0,096	0,266	0,079	0,084	0,123	0,074	0,1	0,279	5	0,01399363	0,01983243	3,082379895	-4,269153053	-3,920436802
AT5G56360	1,944	2,752	0,134	0,536	0,046	0,283	0,101	0,265	0,152	0,362	0,13	0,117	0,096	0,24	16	0,01399637	0,01538464	3,362091574	-4,268957269	-4,17438567
AT5G14960	1,08	1,367	2,156	0,884	0,017	0,02	0,105	0,161	0,108	0,102	0,071	0,068	0,053	0,078	11	0,014005514	0,008154749	1,864528518	-4,26830417	-4,809154822
AT3G16520	1,356	0,954	3,523	0,351	0,02	0,261	0,091	0,582	0	0	1,114	0,222	0,02	0	3	0,01400977	0,02485061	1,834462781	-4,268000336	-3,694872979
AT3G02870	0,816	1,518	2,068	0,179	0,162	0,229	0,084	0,086	0,125	0,085	0,013	0,056	0,051	0,081	12	0,01401474	0,013494	2,916821421	-4,267645646	-4,305510137
AT4G23850	2,001	2,866	0,695	0,064	0,069	0,252	0,431	0,089	0,118	0,077	0,155	0,064	0,09	0,057	19	0,01401779	0,00422193	3,674844913	-4,267428042	-5,46746291
AT2G22720	1,023	2,211	2,955	0,244	0,902	0,187	0,495	0,095	0,09	0,084	0,708	0,128	0,087	0,1	9	0,014018315	0,006560363	2,603454413	-4,26739059	-5,026709342
AT5G19630	0,687	1,333	6,465	0,167	0,057	0,17	1,105	0	0	0	0,364	0,323	0	0	2	0,014027085	0,009078324	2,264925146	-4,266765176	-4,701865685
AT3G14960	1,032	1,08	1,064	3,004	0,055	0,355	0,163	0,102	0,095	0,1	0,35	0,153	0,083	0,1	7	0,014029418	0,008358347	2,674108559	-4,266598868	-4,784494599
AT3G17470	1,752	0,53	0,262	1,084	0,033	0,146	0,185	0,072	0,095	0	0,381	0,933	0,291	0,147	4	0,014031904	0,009624363	2,26350745	-4,266421685	-4,643457583
AT4G05040	1,719	1,39	0,715	5,181	0,629	0,022	0,298	0,271	0,093	0,077	0,859	0,53	0,33	0	5	0,0140356	0,01079313	1,998393852	-4,26615832	-4,528845458
AT3G05920	0,381	0,416	0,751	1,215	0,063	0,2	0,074	0,079	0	0	0,012	0,076	0,293	0	3	0,0140386	0,25617768	2,071886695	-4,2659446	-1,361884013
AT3G21650	1,641	0,865	0,419	0,094	0,583	0,108	0,079	0,093	0	0	1,254	0,387	0	0	3	0,01406678	0,01679354	2,629270142	-4,26393929	-4,08676099
AT1G12120	1,452	1,372	1	5,226	0,338	0,161	0,785	0,086	0	0	0,114	1,338	0	0	3	0,01406848	0,01113252	2,801085534	-4,263818445	-4,497884724
AT4G32260	0,66	0,441	0,278	1,03	0,15	0,221	0,069	0	0	0	0,495	0,165	0	0	2	0,014076026	0,006365439	2,384646206	-4,263282212	-5,056872078
AT4G29340	0,405	0,647	0,532	1,331	0,07	0,23	0,261	0,086	0	0	0,132	0,138	0,135	0	3	0,01407612	0,01539686	2,001030042	-4,263275534	-4,173591686
AT3G19420	1,836	2,331	0,751	0,561	0,15	0,268	0,216	0,087	0,513	0,497	0,546	0,057	0,066	0,177	12	0,01407744	0,01283234	3,199982227	-4,263181763	-4,355786732
AT5G53430	3,132	3,217	1,413	0,185	0,476	0,327	0,086	0,083	0,091	0,075	0,828	0,056	0,214	0,126	23	0,014085419	0,005960067	2,251537548	-4,26261513	-5,122673556
AT1G12910	1,041	0,35	0,057	0,549	0,136	0,212	0	0	0	0	1,041	0	0	0	1	0,01409087	0,01086215	3,114373351	-4,262228209	-4,52247101
AT1G76400	1,845	1,634	0,232	0	0,037	0,48	0,239	0,083	0,093	0,084	0,105	0,045	0,635	0,148	10	0,01409201	0,02071472	3,157749399	-4,262147309	-3,87691072
AT3G59470	0,756	0,828	2,477	0,638	0,446	0,137	0,244	0	0	0	0,555	0,201	0	0	2	0,01409317	0,01832139	2,101695436	-4,262064996	-3,999686049
AT2G14580	0,486	0,204	2,613	1,618	0,035	0,167	0	0	0	0	0,486	0	0	0	1	0,01409729	0,12611302	0,870931642	-4,261772699	-2,07057679
AT1G55840	0,978	1,693	3,397	0,427	0,288	0,253	0,113	0,397	0,105	0,083	0,055	0,029	0,084	0,054	10	0,01410046	0,005987323	3,500154056	-4,261547858	-5,118110878
AT5G16760	0,96	0,599	0,332	3,652	0,215	0,382	0	0	0	0	0,96	0	0	0	1	0,01411459	0,01764218	3,405566313	-4,260546265	-4,037462653
AT4G21470	1,14	1,058	0,41	0	0,159	0,123	0,087	0,079	0,089	0,095	0,076	0,187	0,131	0,07	10	0,014120595	0,003152615	2,99989695	-4,260120909	-5,759523012
AT3G02470	1,101	1,344	0,714	0,753	0,611	0,237	0,398	0,096	0	0	1,101	0	0	0	3	0,014137861	0,003532095	4,126642512	-4,258898903	-5,6458641
AT3G53880	0,948	1,17	0,218	0,054	0,064	0,118	0,187	0,335	0,111	0,169	0,12	0,051	0,077	0,088	7	0,014138595	0,003227268	2,915153603	-4,258846987	-5,73611932
AT1G65490	0,267	0,275	7,507	2,555	0,02	0,136	0,118	0	0	0	0,109	0,158	0	0	2	0,01415219	0,02845991	1,543421358	-4,257885897	-3,559258849
AT5G45680	0,627	0,775	0,43	2,718	0,013	0,152	0,094	0,084	0,344	0,09	0,339	0,093	0,061	0,069	5	0,01415412	0,03937646	1,69337438	-4,257749531	-3,234587103
AT5G63770	2,139	2,12	0,808	0,946	0,222	0,494	0,429	0,079	0,075	0,174	1,113	0,376	0,077	0,12	8	0,01415475	0,01707239	2,542934468	-4,257705022	-4,07029274
AT1G07020	0,444	0,664	1,65	0	0,123	0,417	0,123	0	0	0	0,007	0,437	0	0	2	0,014166676	0,005219179	2,745491136	-4,256862833	-5,255415169
AT3G09820	1,035	1,914	0,559	1,55	0,125	0,319	0,107	0,292	0,092	0,088	0,092	0,054	0,047	0,032	12	0,014170989	0,005950809	3,970346911	-4,256558432	-5,124228102
AT1G59580	1,131	0,873	0,119	1,706	0,174	0,302	0,303	0,093	0	0	0,423	0,708	0	0	3	0,014171728	0,006274483	2,93385259	-4,256506285	-5,071264188
AT2G16070	0,675	0,896	0,67	0,261	0,555	0,179	0,159	0	0	0	0,675	0	0	0	2	0,014178129	0,009976003	2,356189332	-4,256054713	-4,60757277
AT3G46900	0,477	0,159	1,845	9,126	0,011	0,146	0	0	0	0	0,477	0	0	0	1	0,01417928	0,0678079	1,756462699	-4,255973535	-2,691076572
AT3G51480	2,712	1,438	1,401	0,193	0,48	0,143	0,099	0,284	0,099	0,092	0,259	1,316	0,278	0,032	7	0,01419725	0,01400194	2,047257006	-4,254706995	-4,268559388
AT3G20620	1,176	2,86	0,512	1,063	0,316	0,253	0,208	1,993	0,087	0	1,153	0,023	0	0	4	0,01420878	0,01420348	2,589918308	-4,253895196	-4,254268274
AT5G02280	0,426	1,043	0,246	0	0,05	0,664	0,245	0,084	0	0	0,06	0,169	0,197	0	3	0,01421135	0,01488462	3,099097468	-4,253714338	-4,207426814
AT3G21200	0,954	1,388	1,427	0	0,018	0,567	0,103	0,457	0,137	0,108	0,36	0,081	0,105	0,15	5	0,014218054	0,002291813	2,522941491	-4,253242713	-6,078412072
AT5G23390	2,193	1,8	0,208	0,381	0,221	0,205	0,187	0,1	0,09	0,45	0,209	0,235	0,087	0,17	10	0,01424304	0,01122918	2,690147393	-4,251486913	-4,489239532
AT1G35720	0,954	0,973	0,588	0,129	0,034	0,255	0,597	0,087	0	0	0,076	0,146	0,732	0	3	0,01425072	0,01401104	3,824609374	-4,250947847	-4,267909689
AT3G26110	0,387	0,245	1,03	0,164	0,089	0,154	0	0	0	0	0,387	0	0	0	1	0,01425935	0,10841207	1,112495688	-4,250342447	-2,221815849
AT3G60630	1,872	0,372	3,233	1,768	0,24	0,13	0	0	0	0	1,872	0	0	0	1	0,014260778	0,006778359	2,848068715	-4,250242307	-4,994020242
AT5G59450	1,833	0,291	1,752	0	0,139	0,15	0	0	0	0	1,833	0	0	0	1	0,01429023	0,02766767	2,656244624	-4,248179192	-3,587490695
AT3G28030	4,44	2,512	5,104	3,853	0,067	0,025	0,079	0,09	0,086	0,449	0,088	0,251	0,182	0,058	17	0,01429296	0,03782589	2,015384329	-4,247988171	-3,27476149
AT4G11260	1,077	1,499	0,609	0,71	0,132	0,237	0,328	0,106	0,109	0,079	0,16	0,07	0,125	0,127	10	0,01431946	0,01148676	2,93938396	-4,246135828	-4,466560211
AT2G39290	0,891	0,978	0,605	0,986	0,018	0,282	0,281	0,084	0,118	0,095	0,373	0,098	0,051	0,114	6	0,014323861	0,006329042	2,850927936	-4,245828531	-5,062606397
AT5G19370	0,9	1,621	0,162	0,366	0,036	0,1	0,208	0,308	0,277	0,09	0,241	0,12	0,092	0,101	8	0,014328517	0,007164323	2,931605376	-4,245503532	-4,938641709
AT3G28630	1,008	0,891	0,49	0,669	0,113	0,284	0,112	0,097	0,111	0,176	0,066	0,35	0,283	0,286	5	0,01432955	0,0168007	1,754534454	-4,24543144	-4,086334727
AT2G42590	0,792	1,321	0,357	0,137	0,191	0,262	0,228	0,078	0,098	0,094	0,073	0,307	0,088	0,11	7	0,01433279	0,00980799	3,085799632	-4,24520536	-4,624557919
AT1G47260	0,837	2,04	3,072	0	0,136	0,775	0,149	0,261	0,103	0,618	0,115	0,144	0,126	0,152	5	0,0143441	0,003035656	3,367485052	-4,244416571	-5,797327733
AT5G61150	1,878	2,192	0,999	0,142	0,196	0,189	0,264	0,17	0,124	0,323	0,117	0,332	0,13	0,201	11	0,01434452	0,01124479	2,549332943	-4,244387291	-4,487850369
AT5G10940	2,274	3,269	2,457	1,534	0,062	0,241	0,212	0,076	0,199	0,111	0,072	0,069	0,078	0,135	19	0,014344897	0,004835638	2,559846346	-4,24436101	-5,331742204
AT2G20130	0,771	1,282	0,28	0,898	0,185	0,245	0,349	0,077	0,083	0,09	0,129	0,053	0,11	0,168	7	0,014351277	0,008554812	3,285879558	-4,243916351	-4,761261347
AT1G61620	0,933	0,955	1,034	4,777	0,109	0,22	0,625	0	0	0	0,239	0,694	0	0	2	0,014363888	0,004361335	3,171170974	-4,243038	-5,434977076
AT3G61300	2,919	0,515	0,798	0	0,091	0,422	0	0	0	0	2,919	0	0	0	1	0,01437821	0,08796939	1,444132765	-4,242041413	-2,430766366
AT1G73950	1,401	3,302	0,441	0,315	0,127	0,223	0,676	0,16	0,213	0,371	0,116	0,091	0,085	0,085	14	0,014378321	0,006360279	2,177926207	-4,242033693	-5,057683035
AT2G16090	1,782	1,433	0,115	0,194	0,225	0,532	0,267	0,09	0,072	0,092	0,126	0,033	0,286	0,481	7	0,014378908	0,003828228	2,11938758	-4,241992868	-5,565353246
AT1G07670	2,328	0,972	2,711	0,319	0,012	0,252	0,122	0,092	0,155	0,088	0,555	0,067	0,122	0,282	8	0,01438328	0,01217345	3,36659028	-4,241688858	-4,408497928
AT1G32780	1,185	1,781	2,133	2,879	0,198	0,147	0,112	0,094	0,09	0,38	0,037	0,137	0,05	0,353	10	0,01438551	0,08516596	1,463241391	-4,241533829	-2,463153455
AT1G47980	0,948	1,08	4,794	3,018	0,042	0,15	0,48	0,408	0	0	0,335	0,226	0,387	0	3	0,01439084	0,03901945	1,80241004	-4,241163386	-3,243695039
AT4G35410	0,375	1,134	1,118	0	0,07	0,436	0,35	0,074	0,109	0,096	0,003	0,087	0,201	0,084	5	0,0144095	0,01877839	2,513119476	-4,239867568	-3,975048538
AT5G27520	0,966	0,958	1,198	0,304	0,06	0,281	0,356	0,083	0,096	0,084	0,149	0,232	0,147	0,158	5	0,01441355	0,01911208	3,185512784	-4,239586543	-3,957434683
AT1G77410	2,448	2,12	0,235	0,176	0,115	0,073	0,454	0,078	0,094	0,072	0,162	0,096	0,113	0,067	19	0,01442743	0,03391405	2,085054137	-4,238624023	-3,383925896
AT2G04570	1,053	0,58	2,037	3,346	0,042	0,206	0,222	0,11	0	0	0,369	0,49	0,194	0	3	0,01442873	0,07105964	1,040225415	-4,238533921	-2,644235755
AT2G35170	1,455	0,885	1,301	0,063	0,151	0,196	0,453	0,085	0	0	1,022	0,259	0,174	0	3	0,01443511	0,02006967	2,347358494	-4,238091846	-3,908545559
AT1G75910	1,032	0,808	0,299	2,315	0,073	0,179	0,125	0,116	0,092	0,225	0,238	0,131	0,237	0,262	5	0,01444155	0,15032169	1,496567525	-4,237645811	-1,894977681
AT4G29820	0,669	1,133	0,212	0,411	0,163	0,366	0,092	0,101	0,091	0,089	0,185	0,046	0,094	0,074	7	0,01445131	0,02093498	1,935007135	-4,236970211	-3,866333835
AT1G32210	0,348	1,526	0,171	0,797	0,077	0,189	0,106	0,483	0,09	0,583	0,084	0,048	0,088	0,044	5	0,01445619	0,001939795	3,548547767	-4,236632582	-6,245172982
AT3G09010	1,182	1,142	1,494	1,031	0,331	0,189	0,225	0,09	0,082	0,079	0,073	0,113	0,211	0,238	6	0,014460849	0,009280128	1,975026581	-4,23631035	-4,679879939
AT5G40490	1,272	1,062	1,394	0,125	0,106	0,285	0,3	0,104	0,091	0,09	0,125	0,041	0,164	0,1	6	0,01446699	0,01709808	2,142352294	-4,235885777	-4,068789102
AT1G72175	0,558	1,125	0,199	3,263	0,102	0,197	0,47	0,161	0,115	0,082	0,091	0,2	0,102	0,052	5	0,014468742	0,003150758	2,575934343	-4,235764681	-5,76011222
AT3G02540	1,26	2,218	0,21	0,236	0,143	0,276	0,62	0,106	0,163	0,119	0,066	0,162	0,051	0,068	12	0,014479966	0,009648975	2,571517859	-4,23498924	-4,640903587
AT2G44100	1,338	2,082	0,399	0,373	0,111	0,246	0,35	0,089	0,09	0,189	0,087	0,063	0,084	0,108	13	0,014498119	0,003049594	3,743246409	-4,233736362	-5,792746812
AT1G74450	1,194	0,578	2,105	0,324	0,227	0,349	0	0	0	0	1,194	0	0	0	1	0,01450723	0,03334127	3,631547751	-4,233108133	-3,40095931
AT1G28090	1,626	1,532	4,227	2,152	0,052	0,038	0,112	0,111	0,246	0,113	0,123	0,076	0,135	0,098	14	0,01450736	0,01967252	2,35597863	-4,233099172	-3,928532541
AT5G17380	1,719	0,26	0,894	0,049	0,025	0,151	0,083	0	0	0	1,404	0,315	0	0	2	0,014535519	0,002784646	3,385560465	-4,231160039	-5,883634523
AT1G70160	1,572	1,005	0,732	1,393	0,209	0,179	0,228	0,086	0,067	0,084	0,315	0,141	0,366	0,243	7	0,01454442	0,01017845	3,065299984	-4,230547864	-4,587482539
AT1G64680	0,753	0,628	2,466	0,668	0,049	0,338	0,084	0,081	0,077	0	0,5	0,107	0,096	0,05	4	0,01454508	0,03933289	1,971932082	-4,230502487	-3,235694214
AT5G38660	0,861	1,542	0,251	0,338	0,037	0,151	0,278	0,072	0,187	0,327	0,279	0,047	0,103	0,087	9	0,014573166	0,007467968	2,629881425	-4,228573387	-4,897132338
AT1G68060	1,869	1,636	0,732	0,107	0,273	0,395	0,092	0,171	0,07	0,073	0,241	0,086	0,066	0,171	11	0,01457894	0,01301982	2,693175001	-4,228177257	-4,341282467
AT2G46700	1,788	2,067	5,357	1,257	0,147	0,243	0,791	0,188	0,104	0,09	0,543	0,131	0,042	0,109	11	0,014592439	0,004484386	2,652487014	-4,227251761	-5,407153694
AT4G00740	1,803	1,249	3,871	2,945	0,183	0,383	0,163	0,077	0,094	0,11	0,432	0,204	0,211	0,262	7	0,014599964	0,004940581	2,928352853	-4,226736216	-5,310272343
AT1G65080	1,578	2,711	0,339	0	0,035	0,141	0,248	0,3	0,392	0,165	0,4	0,128	0,072	0,102	13	0,01460079	0,01676415	1,97475821	-4,226679642	-4,088512601
AT3G22990	1,383	1,005	0,642	6,252	0,056	0,199	0,098	0,084	0,098	0,2	0,193	0,17	0,134	0,257	8	0,01460762	0,00575117	2,968319728	-4,226211969	-5,158351967
AT3G60320	2,391	1,095	3,392	1,507	0,142	0,186	0,099	0,088	0,581	0	1,192	0,185	0,224	0,79	4	0,014610718	0,004970281	2,561444346	-4,22599991	-5,304278901
AT1G78310	0,936	0,462	2,387	0,271	0,114	0,346	0	0	0	0	0,936	0	0	0	1	0,014616704	0,004267044	2,371364726	-4,225590295	-5,456833963
AT2G24020	0,549	1,032	0,78	0,159	0,011	0,167	0,224	0,138	0,092	0,223	0,061	0,143	0,101	0,04	7	0,01462537	0,01017415	2,347198041	-4,224997587	-4,587905089
AT3G06620	2,322	2,889	2,972	0,139	0,277	0,626	0,145	0,077	0,107	0,126	0,383	0,454	0,67	0,041	13	0,01464263	0,01424654	2,185984721	-4,223818142	-4,251241209
AT1G50300	1,119	2,136	4,042	0,254	0,099	0,129	0,179	0,111	0,117	0,596	0,105	0,329	0,198	0,084	8	0,01464277	0,01225627	2,709617248	-4,223808581	-4,401717636
AT2G44525	0,513	0,903	0,154	0,138	0,033	0,19	0,157	0,285	0,142	0,098	0,173	0,117	0,035	0,101	5	0,01466394	0,00772513	3,015595586	-4,22236386	-4,863276628
AT5G60160	1,434	1,719	1,621	0,471	0,084	0,17	0,107	0,089	0,091	0,155	0,073	0,136	0,079	0,203	11	0,01466445	0,01002267	3,274225082	-4,222329082	-4,602905752
AT3G14090	1,872	0,429	1,366	0,072	0,087	0,254	0,086	0	0	0	1,872	0	0	0	2	0,014673066	0,001767257	2,755125895	-4,221741711	-6,338326652
AT1G77440	0,615	1,526	0,529	1,569	0,088	0,279	0,113	0,1	0,119	0,32	0,006	0,182	0,108	0,09	7	0,01468966	0,0185344	3,000708737	-4,220611434	-3,988126814
AT3G03740	1,398	1,533	0,144	0,558	0	0,227	1,124	0,1	0,083	0	0,455	0,346	0,283	0,314	4	0,014689864	0,002109906	2,721371873	-4,220597547	-6,161111882
AT2G41760	0,666	1,553	0,248	0	0,093	0,732	0,185	0,139	0,086	0,248	0,068	0,106	0,078	0,131	6	0,014691091	0,007304368	2,798697978	-4,220514023	-4,919282754
AT1G73920	2,115	1,924	0,689	0,206	0,317	0,215	0,367	0,085	0,099	0,095	0,041	0,174	0,397	0,299	9	0,01470218	0,01265287	3,167923065	-4,219759497	-4,369871212
AT1G52590	0,519	0,746	0,252	0	0,041	0,214	0,22	0,095	0,089	0,089	0,178	0,058	0,108	0,093	5	0,01470744	0,01615338	1,944416206	-4,219401791	-4,125625963
AT4G34030	1,764	1,07	0,255	0,098	0,104	0,076	0,082	0,165	0,099	0,089	0,243	0,12	0,435	0,091	10	0,014708582	0,006514681	3,113317103	-4,219324146	-5,033697034
AT4G05090	1,194	1,402	4,966	2,061	0,101	0,109	0,095	0,081	0,065	0,326	0,101	0,097	0,103	0,212	9	0,014716769	0,007903208	2,377478663	-4,218767687	-4,840486526
AT5G64610	1,338	1,027	1,31	0	0,02	0,172	0,139	0,083	0,096	0,135	0,307	0,089	0,06	0,21	9	0,014725738	0,002880563	2,895171656	-4,218158432	-5,849769518
AT4G15880	1,47	1,999	1,698	0,338	0,123	0,315	0,302	0,081	0,085	0,297	0,75	0,077	0,094	0,099	9	0,01472641	0,00753198	2,720609457	-4,218112799	-4,888597324
AT1G55080	0,735	0,462	0,223	0,385	0,039	0,102	0,07	0,086	0,08	0,087	0,474	0,063	0,081	0,059	5	0,014746763	0,004979172	2,376843783	-4,216731678	-5,302491667
AT1G34270	1,434	0,7	0,598	0,263	0,029	0,159	0,2	0,312	0	0	0,625	0,257	0,552	0	3	0,014747105	0,003533948	2,60945417	-4,216708487	-5,645339619
AT1G50170	0,678	1,023	0,374	0,511	0,062	0,209	0,096	0,133	0,18	0,123	0,059	0,242	0,062	0,111	6	0,014759718	0,009838278	2,606520079	-4,215853566	-4,621474583
AT3G20790	1,068	1,682	0,19	0	0,039	0,411	0,102	0,089	0,148	0,191	0,129	0,141	0,049	0,018	12	0,01478264	0,00706088	3,214128734	-4,21430176	-4,953185589
AT1G02840	0,912	2,167	1,133	0,693	0,091	0,235	0,085	0,096	0,143	0,1	0,087	0,066	0,075	0,133	13	0,01479306	0,01271265	3,407740444	-4,213597127	-4,365157718
AT5G13500	1,077	1,772	0,527	0,261	0,328	0,175	0,192	0,105	0,081	0,167	0,39	0,068	0,202	0,098	9	0,0147948	0,01669566	2,772378399	-4,213479511	-4,092606474
AT5G58140	2,748	5,877	0,691	0	0,109	3,117	0,174	0,124	0,082	0,127	0,509	0,183	0,092	0,208	23	0,01481816	0,03852431	1,835671388	-4,211901823	-3,256465808
AT5G45910	1,119	0,884	0,464	0,429	0,036	0,12	0,191	0,331	0,101	0,107	0,247	0,231	0,149	0,277	5	0,01482019	0,01142293	1,781426954	-4,211764839	-4,47213254
AT1G78660	1,047	1,428	0,174	2,666	0,085	0,171	0,111	0,094	0,077	0,222	0,055	0,272	0,087	0,09	11	0,01482055	0,04728119	3,414618734	-4,211740548	-3,051642737
AT4G12040	0,528	0,757	1,873	3,836	0,241	0,12	0,394	0	0	0	0,528	0	0	0	2	0,014821586	0,009216954	3,440962907	-4,211670647	-4,686710665
AT5G40650	0,843	1,281	0,432	0	0,057	0,23	0,993	0	0	0	0,671	0,172	0	0	2	0,01482834	0,01491652	3,4181763	-4,211215064	-4,205285955
AT3G25140	1,68	0,454	0,84	0,113	0,036	0,201	0,125	0,092	0	0	0,162	1,242	0,276	0	3	0,01483748	0,002985693	3,704334981	-4,210598867	-5,813923398
AT5G56100	0,453	0,184	0,28	1,44	0,005	0,177	0	0	0	0	0,453	0	0	0	1	0,01484398	0,01378523	1,968442426	-4,210160883	-4,28415755
AT2G01880	0,987	1,591	2,819	1,046	0,032	0,139	0,6	0,402	0,09	0,093	0,189	0,157	0,108	0,128	7	0,01484403	0,04306169	2,829324769	-4,210157515	-3,14512154
AT3G02840	1,14	0,138	2,265	0	0,07	0,066	0	0	0	0	1,14	0	0	0	1	0,01484791	0,0397653	2,95163088	-4,209896164	-3,224760606
AT2G21160	0,777	1,32	0,241	0,327	0,096	0,219	0,456	0,091	0,097	0,089	0,061	0,168	0,051	0,089	8	0,01485168	0,00517949	3,83547354	-4,209642289	-5,263048683
AT1G49560	1,002	0,752	2,754	2,699	0,14	0,235	0,087	0,114	0,094	0,084	0,175	0,206	0,268	0,077	5	0,01485774	0,009196418	2,085700646	-4,209234337	-4,688941219
AT5G03300	1,038	1,675	0,446	0,148	0,13	0,156	0,19	0,235	0,098	0,097	0,095	0,054	0,047	0,032	11	0,0148689	0,0093134	3,606583732	-4,208483496	-4,676301056
AT3G06110	0,474	0,821	0,087	1,756	0,035	0,197	0,112	0,114	0,364	0	0,09	0,136	0,091	0,157	4	0,014885921	0,008391541	2,534036416	-4,207339412	-4,780531104
AT5G54750	0,561	1,677	0,251	0,165	0,116	0,243	0,479	0,268	0,25	0,237	0,057	0,098	0,1	0,183	6	0,01489096	0,00321494	3,541113059	-4,207000962	-5,739946584
AT3G12180	0,441	1,003	0,707	1,378	0,101	0,234	0,482	0,086	0,101	0	0,075	0,182	0,123	0,061	4	0,014892244	0,004109132	2,670024784	-4,206914738	-5,494543465
AT1G66520	1,068	1,549	0,167	0	0,05	0,201	0,072	0,341	0,11	0,108	0,102	0,063	0,135	0,103	11	0,01489916	0,01147452	2,101099041	-4,206450443	-4,467626354
AT3G04280	0,429	0,712	2,24	1,864	0,209	0,193	0,184	0,124	0	0	0,252	0,177	0	0	3	0,01490348	0,0162469	0,698519217	-4,206160536	-4,119853158
AT3G25910	1,119	1,125	2,478	0	0,19	0,537	0,396	0	0	0	1,119	0	0	0	2	0,01490714	0,008675905	3,326121976	-4,205914986	-4,747205636
AT1G64550	2,148	2,657	0,383	0,212	0,041	0,242	0,191	0,09	0,115	0,115	0,204	0,216	0,19	0,209	18	0,014911194	0,006226012	3,181701296	-4,205643073	-5,07901928
AT4G21560	0,63	1,142	0,357	0,082	0,411	0,275	0,116	0,336	0	0	0,63	0	0	0	3	0,01492262	0,03191679	3,072951161	-4,204877096	-3,444623075
AT1G05940	1,71	1,089	0,597	0,245	0,033	0,186	0,086	0,08	0,072	0,113	0,25	0,41	0,177	0,225	8	0,014923509	0,008701039	3,013551744	-4,204817524	-4,744312835
AT3G06670	2,598	5,359	0,987	0,432	0,278	0,448	0,521	0,119	0,089	0,098	0,045	0,081	0,1	0,085	24	0,014926772	0,005000232	2,387035059	-4,2045989	-5,298270968
AT3G10250	0,975	2,001	0,3	0,084	0,113	0,316	0,393	0,116	0,351	0,28	0,048	0,106	0,183	0,486	8	0,014929218	0,003025387	2,894335318	-4,204435047	-5,800716262
AT2G43400	1,902	2,042	0,391	1,202	0,051	0,153	0,084	0,084	0,092	0,074	0,421	0,077	0,107	0,082	18	0,01492983	0,01963539	2,425024516	-4,204394054	-3,930421729
AT4G10970	0,654	1,978	1,599	1,016	0,063	0,146	0,253	0,088	0,086	0,106	0,07	0,065	0,087	0,14	7	0,014934698	0,002137978	2,711067932	-4,204068048	-6,147894756
AT1G31020	0,48	1,265	0,245	5,716	0,128	0,163	0,08	0,202	0,115	0,085	0,03	0,109	0,066	0,051	7	0,014937986	0,006106596	2,360576183	-4,203847914	-5,098385781
AT5G24020	0,981	0,37	0,065	0,287	0,05	0,318	0	0	0	0	0,981	0	0	0	1	0,01495444	0,01294762	2,474404307	-4,202747033	-4,346843292
AT3G15030	1,263	0,834	3,771	0,589	0,288	0,461	0,083	0	0	0	1,263	0	0	0	2	0,01499009	0,0141051	0,808864042	-4,200365963	-4,261218845
AT2G01260	1,11	1,45	1,532	0,819	0,298	0,249	0,089	0,087	0,368	0,083	0,252	0,227	0,229	0,086	6	0,014992356	0,007568763	2,515554547	-4,200214808	-4,883725633
AT1G07980	0,621	1,142	0,478	0,542	0,016	0,357	0,444	0,238	0,088	0	0,42	0,085	0,042	0,074	4	0,015000595	0,009649061	2,54307083	-4,199665412	-4,640894674
AT3G57690	0,186	0,183	0,575	0,345	0,064	0,117	0	0	0	0	0,186	0	0	0	1	0,01500362	0,02789248	2,227178166	-4,199463774	-3,579398161
AT2G29700	0,438	0,31	0,455	0,506	0,15	0,158	0	0	0	0	0,438	0	0	0	1	0,01501809	0,01082264	3,03982841	-4,198499805	-4,526115043
AT2G31070	1,086	1,046	0,45	1,911	0,539	0,389	0,116	0	0	0	1,086	0	0	0	2	0,0150251	0,06591216	1,693056088	-4,198033143	-2,719432332
AT1G78200	0,852	0,658	1,361	0,854	0,127	0,213	0,074	0,087	0,082	0,077	0,036	0,237	0,286	0,155	5	0,015031789	0,003455591	2,432770354	-4,197588054	-5,66776178
AT1G10310	0,729	1,583	0,25	1,377	0,039	0,129	0,302	0,406	0,486	0,223	0,222	0,07	0,194	0,173	5	0,0150444	0,01465357	2,623086311	-4,19674945	-4,223071287
AT5G07350	2,976	2,363	1,289	0,432	0,155	0,262	0,37	0,196	0,088	0,078	0,153	0,075	0,117	0,108	17	0,015045486	0,007654287	3,211483787	-4,196677266	-4,872489396
AT5G41600	0,774	0,79	2,234	0,473	0,099	0,22	0,218	0,08	0,085	0,09	0,202	0,181	0,142	0,07	5	0,01506529	0,009059381	3,126107717	-4,195361857	-4,703954484
AT2G32730	3,015	2,662	1,571	1,09	0,128	0,271	0,509	0,229	0,309	0,077	0,146	0,07	0,106	0,109	13	0,015069354	0,009308774	3,073671042	-4,195092134	-4,676797883
AT4G20960	1,281	0,414	5,666	1,619	0,13	0,109	0,097	0,078	0	0	0,369	0,299	0,613	0	3	0,01508099	0,00675752	2,273993468	-4,194320269	-4,99709932
AT4G13830	0,468	0,272	0,681	1,73	0,093	0,177	0	0	0	0	0,468	0	0	0	1	0,01508433	0,01370527	2,598365795	-4,194098822	-4,289974849
AT4G27120	0,897	1,462	0,262	0,454	0,105	0,234	0,101	0,279	0,19	0,088	0,12	0,1	0,11	0,102	8	0,015086538	0,004784941	2,890943244	-4,193952456	-5,342281584
AT1G17520	0,891	1,856	0,246	0,33	0,16	0,319	0,547	0,131	0,472	0,127	0,15	0,236	0,085	0,102	6	0,01508693	0,05124724	2,306763184	-4,193926473	-2,971093516
AT3G15620	1,671	1,616	0,255	0,216	0,043	0,168	0,101	0,112	0,092	0,08	0,36	0,072	0,081	0,18	14	0,015086964	0,004792226	1,994598341	-4,193924219	-5,340760257
AT5G23090	0,48	0,751	0,229	3,047	0,168	0,183	0,065	0,155	0,087	0,094	0,055	0,09	0,164	0,171	5	0,01510211	0,02097758	2,462250333	-4,19292081	-3,864301031
AT3G25805	1,008	0,906	2,616	0,232	0,019	0,077	0,536	0,089	0,087	0,1	0,321	0,094	0,038	0,136	5	0,015116	0,01973806	1,975499753	-4,192001493	-3,925206527
AT5G03440	0,297	1,206	0,108	1,233	0,135	0,252	0,393	0,18	0,091	0,155	0,088	0,088	0,067	0,054	5	0,01512543	0,00892238	2,651905505	-4,191377846	-4,719192552
AT1G08390	0,414	0,658	0,386	0,045	0,005	0,181	0,081	0,391	0	0	0,12	0,18	0,114	0	3	0,01513313	0,01518849	2,036194345	-4,190868899	-4,187217375
AT5G20220	1,182	2,81	0,18	0,525	0,128	0,209	0,089	0,115	1,663	0,085	0,144	0,056	0,163	0,089	9	0,0151358	0,07804918	1,715888855	-4,19069248	-2,550416138
AT4G09600	0,3	0,508	1,158	0,799	0,095	0,208	0,102	0,103	0	0	0,063	0,055	0,182	0	3	0,01513596	0,0825375	0,433788813	-4,190681909	-2,494502543
AT3G10850	0,777	1,234	0,162	0,038	0,051	0,191	0,097	0,406	0,121	0,147	0,047	0,123	0,162	0,079	7	0,015149502	0,003517937	2,953282829	-4,189787619	-5,649880541
AT5G66380	0,927	1,215	0,251	0,7	0,131	0,12	0,073	0,089	0,139	0,08	0,106	0,077	0,077	0,097	10	0,015151993	0,004052012	2,552865067	-4,189623205	-5,508541731
AT3G56850	0,894	1,282	0,373	0,027	0,621	0,212	0,084	0,365	0	0	0,741	0,072	0,081	0	3	0,015164853	0,006048498	2,648495181	-4,188774831	-5,107945302
AT1G69640	0,783	1,215	1,842	0,485	0,189	0,273	0,752	0	0	0	0,228	0,555	0	0	2	0,01516859	0,005765535	2,861511925	-4,188528437	-5,155857328
AT4G03180	0,558	1,812	0,337	0	0,087	0,906	0,818	0	0	0	0,163	0,395	0	0	2	0,015182025	0,009182729	2,500622273	-4,187643117	-4,690430842
AT1G48140	0,27	1,9	0,315	0,296	0,12	0,296	1,239	0,098	0,147	0	0,102	0,108	0,06	0	4	0,01518864	0,01304568	3,058897538	-4,187207499	-4,339298235
AT4G12340	0,513	0,66	2,462	1,539	0,075	0,213	0,369	0	0	0	0,513	0	0	0	2	0,015227591	0,003512751	2,840973255	-4,184646299	-5,651355788
AT3G27380	0,84	0,961	0,453	0,204	0,086	0,248	0,626	0	0	0	0,674	0,166	0	0	2	0,015241443	0,006117757	3,660107591	-4,183737048	-5,096559753
AT3G60200	0,918	0,346	1,459	0,724	0,062	0,282	0	0	0	0	0,918	0	0	0	1	0,01525494	0,01047024	2,476307755	-4,182851894	-4,559218332
AT1G71830	1,878	2,077	1,05	0,106	0,416	0,269	0,429	0,086	0,118	0,104	0,088	0,133	0,072	0,144	11	0,015272805	0,008452163	2,810442384	-4,181681483	-4,773332894
AT4G29560	1,482	0,66	1,384	0,026	0,014	0,547	0,098	0	0	0	0,194	1,288	0	0	2	0,01529177	0,02022168	1,944450185	-4,180440504	-3,900999983
AT4G01810	2,643	1,201	0,403	0,357	0,205	0,245	0,322	0,098	0,081	0,143	0,495	1,821	0,117	0,072	6	0,01529845	0,01224287	2,980227671	-4,180003763	-4,402811552
AT4G34460	1,134	1,183	0,516	0,169	0,239	0,202	0,073	0,24	0,249	0,09	0,106	0,095	0,425	0,358	6	0,015303432	0,009401294	2,919902711	-4,179678162	-4,66690794
AT5G55300	2,751	2,102	0,951	0,5	0,084	0,25	0,307	0,156	0,123	0,072	1,221	0,195	0,081	0,06	16	0,01530999	0,01571085	2,751964827	-4,179249722	-4,153403723
AT5G63870	1,242	0,835	0,49	2,42	0,103	0,163	0,235	0,079	0,089	0,076	0,396	0,495	0,147	0,108	6	0,015336109	0,005530574	2,518499284	-4,177545166	-5,197463671
AT2G29720	1,284	0,657	1,196	0,058	0,051	0,19	0,09	0,079	0,08	0,087	0,188	0,147	0,066	0,163	6	0,01534519	0,03055085	1,806836187	-4,176953209	-3,488362771
AT4G17895	2,088	0,921	0,202	3,258	0,218	0,004	0,083	0,085	0,109	0,103	0,522	0,121	0,111	0,155	8	0,015360751	0,005399706	2,793521828	-4,175939659	-5,221410771
AT1G75560	0,774	1,327	0,248	1,201	0,078	0,278	0,444	0,443	0,083	0	0,155	0,093	0,526	0	4	0,01537122	0,01642736	3,105729736	-4,175258349	-4,108807042
AT5G64310	0,396	0,318	0,771	0,597	0,084	0,232	0	0	0	0	0,396	0	0	0	1	0,01537331	0,00473743	4,055685644	-4,17512239	-5,352260484
AT3G04860	0,87	0,646	2,098	3,115	0,319	0,24	0,084	0	0	0	0,87	0	0	0	2	0,0153797	0,007526869	2,26668113	-4,174706821	-4,889276127
AT4G00660	1,518	2,903	2,754	0	0,38	0,886	0,164	0,237	0,316	0,136	0,308	0,061	0,235	0,239	10	0,015382938	0,009971912	2,930328182	-4,174496306	-4,607982938
AT3G46640	0,972	0,403	0,661	1,897	0,157	0,244	0	0	0	0	0,972	0	0	0	1	0,01539199	0,02701538	2,86889593	-4,173908035	-3,611348946
AT1G05230	2,166	2,182	3,889	0,245	0,103	0,405	0,119	0,079	0,578	0,37	0,242	0,118	0,189	0,414	12	0,01542593	0,0148283	2,025586069	-4,171705419	-4,211217762
AT4G09720	0,621	1,592	0,373	1,098	0,129	0,223	0,094	0,11	0,091	0,569	0,053	0,027	0,1	0,147	7	0,01543307	0,01043155	3,394829562	-4,171242669	-4,562920411
AT1G18360	1,149	1,584	0,223	0,086	0,222	0,3	0,62	0,084	0,101	0,096	0,389	0,039	0,071	0,065	7	0,01544131	0,02084042	2,305276172	-4,170708893	-3,870860909
AT3G28670	1,476	1,865	2,893	1,588	0,169	0,179	0,19	0,089	0,095	0,208	0,081	0,213	0,096	0,089	12	0,01544237	0,01021677	2,809144241	-4,170640249	-4,583724791
AT1G10950	1,77	2,999	0,638	0,402	0,105	0,361	0,914	0,105	0,324	0,095	0,09	0,193	0,105	0,018	12	0,015445411	0,003297929	3,579661668	-4,170443342	-5,714460583
AT4G33410	1,119	1,243	0,355	1,595	0,235	0,117	0,528	0,142	0,221	0	0,798	0,201	0,12	0	4	0,015463656	0,003143151	3,094300705	-4,169262783	-5,762529479
AT5G22530	0,42	0,248	1	0,3	0,096	0,15	0	0	0	0	0,42	0	0	0	1	0,01547644	0,03490919	1,592753359	-4,168436411	-3,355005161
AT5G50950	1,533	2,34	3,12	0,661	0,042	0,039	0,085	0,079	0,629	0,169	0,164	0,118	0,15	0,111	16	0,015487989	0,004986038	3,493735233	-4,167690459	-5,301113673
AT5G11730	1,161	1,242	0,183	1,538	0,651	0,239	0,351	0	0	0	0,522	0,639	0	0	2	0,015502821	0,005832379	2,63720508	-4,166733272	-5,1443303
AT3G19570	1,884	2,262	2,767	1,452	0,208	0,42	0,516	0,52	0,116	0,404	1,449	0,12	0,117	0,09	6	0,015515336	0,008699622	2,454344045	-4,165926325	-4,744475703
AT1G18160	2,979	2,268	1,056	0,19	0,332	0,203	0,157	0,226	0,353	0,078	0,489	0,441	0,104	1,136	13	0,015516343	0,006228642	2,952630272	-4,165861423	-5,078596947
AT1G29850	0,39	1,794	0,341	4,536	0,102	0,315	0,812	0,104	0,098	0,111	0,003	0,066	0,059	0,065	7	0,015527172	0,002792508	3,373129543	-4,165163758	-5,880815162
AT5G51170	0,858	0,744	0,537	0,024	0,068	0,107	0,097	0,184	0,079	0,098	0,157	0,093	0,247	0,097	6	0,01553861	0,01042918	2,411170602	-4,164427385	-4,563147632
AT5G52300	1,86	0,613	0,503	1,32	0,147	0,124	0,082	0,092	0,071	0,099	0,07	0,171	0,537	0,999	5	0,01554493	0,14532995	1,168944991	-4,164020739	-1,928748604
AT5G13580	2,184	0,326	0,433	1,517	0,186	0,138	0	0	0	0	2,184	0	0	0	1	0,01555605	0,02768895	1,862385	-4,163305648	-3,586721862
AT3G59050	1,467	1,347	0,496	0,426	0,335	0,235	0,156	0,095	0,093	0,09	0,04	0,208	0,114	0,088	9	0,01556255	0,01034324	2,90035138	-4,162887892	-4,571422113
AT5G19570	0,414	0,09	0,57	0,168	0,038	0,05	0	0	0	0	0,414	0	0	0	1	0,0155669	0,01450101	2,572853631	-4,162608414	-4,233536977
AT2G32070	0,828	0,441	0,301	0,352	0,143	0,16	0,135	0	0	0	0,828	0	0	0	2	0,01556754	0,005514867	2,994888444	-4,162567302	-5,200307743
AT3G18380	1,047	1,537	0,166	0,116	0,137	0,265	0,353	0,097	0,1	0,166	0,054	0,086	0,046	0,202	9	0,01557046	0,003329597	2,755641879	-4,16237975	-5,704904003
AT2G20830	0,894	1,526	0,256	1,344	0,831	0,158	0,536	0	0	0	0,382	0,512	0	0	2	0,01560178	0,01939128	2,390699611	-4,160370269	-3,942931798
AT5G58680	1,074	0,166	0,178	1,312	0,03	0,134	0	0	0	0	1,074	0	0	0	1	0,01561242	0,06314957	2,362825428	-4,159688528	-2,762249239
AT5G41150	2,871	1,766	0,347	0	0,093	0,666	0,08	0,098	0,184	0,114	0,866	0,224	0,086	0,15	9	0,015650044	0,005390042	2,49530511	-4,15728155	-5,223202102
AT1G62560	1,389	1,438	2,526	6,487	0,088	0,097	0,09	0,475	0,122	0,092	0,547	0,071	0,156	0,083	7	0,01567589	0,13491846	1,538551414	-4,155631416	-2,003084683
AT1G65270	0,879	2,362	1,089	0,513	0,106	0,224	0,182	0,092	0,4	0,175	0,321	0,063	0,096	0,048	9	0,015676194	0,008840298	2,990795432	-4,155612023	-4,728434692
AT5G14240	0,771	1,28	0,232	0	0,085	0,618	0,284	0,101	0,193	0	0,248	0,144	0,206	0,173	4	0,01567923	0,00290106	3,072922521	-4,155418372	-5,842679092
AT1G43620	1,848	2,881	6,211	0,087	0,383	0,221	0,275	0,117	0,218	0,34	0,151	0,149	0,24	0,112	15	0,015679713	0,006645743	2,618757903	-4,155387568	-5,01377878
AT5G24860	0,333	0,339	3,671	2,336	0,043	0,294	0	0	0	0	0,333	0	0	0	1	0,01568991	0,12407763	1,300713959	-4,154737448	-2,086847861
AT1G72290	0,648	0,355	1,283	0,709	0,062	0,291	0	0	0	0	0,648	0	0	0	1	0,01569766	0,08842256	0,830064522	-4,154243622	-2,425628138
AT4G28490	3	0,315	1,846	1,843	0,036	0,205	0,073	0	0	0	2,602	0,398	0	0	2	0,01570483	0,0263589	1,943560339	-4,153786971	-3,6359493
AT1G47310	1,188	0,701	1,942	2,292	0,167	0,183	0,071	0,28	0	0	0,126	0,318	0,744	0	3	0,015710043	0,006357183	2,86055969	-4,15345509	-5,058169924
AT5G46190	1,935	1,147	0,604	1,848	0,157	0,315	0,207	0,085	0,092	0,076	0,618	0,738	0,294	0,056	7	0,01571516	0,01271002	2,6397925	-4,153129427	-4,36536462
AT1G24040	0,96	2,059	0,225	0	0,041	0,393	0,097	1,526	0	0	0,96	0	0	0	3	0,015726247	0,005811733	2,073645116	-4,152424179	-5,147876474
AT3G20320	1,146	1,244	0,254	0,668	0,114	0,183	0,106	0,078	0,138	0,527	0,516	0,33	0,116	0,091	6	0,01572706	0,00180144	2,730289004	-4,152372483	-6,319168934
AT3G24010	0,705	1,558	0,518	0,212	0,033	0,161	0,609	0,293	0,166	0,105	0,028	0,072	0,185	0,064	7	0,015733574	0,004021578	2,87248714	-4,151958379	-5,516080916
AT4G27690	0,912	1,873	0,258	0	0,125	0,145	0,296	0,09	0,133	0,092	0,003	0,075	0,075	0,073	12	0,015758441	0,006621384	2,999831232	-4,150379121	-5,017450867
AT1G65370	0,684	0,987	0,683	0,267	0,263	0,233	0,179	0,097	0,084	0,131	0,106	0,268	0,164	0,146	5	0,01576373	0,01473532	2,232672537	-4,150043547	-4,217507946
AT1G74970	0,627	1,113	0,446	1,319	0,066	0,23	0,816	0	0	0	0,339	0,288	0	0	2	0,0157683	0,01533535	2,038181237	-4,149753683	-4,177594658
AT5G13420	1,317	1,204	0,813	0,025	0,099	0,287	0,197	0,094	0,123	0,232	0,176	0,172	0,05	0,301	7	0,015768451	0,007444081	3,45908213	-4,149744107	-4,900336059
AT3G11100	0,75	0,442	2,574	0,681	0,084	0,275	0,082	0	0	0	0,736	0,014	0	0	2	0,01578235	0,13612721	1,961108122	-4,148863052	-1,994165463
AT4G36690	1,722	1,985	0,479	0,193	0,111	0,123	0,182	0,1	0,097	0,434	0,114	0,287	0,099	0,074	13	0,01578722	0,005026585	3,218712358	-4,148554527	-5,293014452
AT5G09850	1,062	1,577	0,751	1,281	0,667	0,236	0,085	0,089	0,08	0,082	0,417	0,069	0,083	0,074	9	0,015787571	0,009655452	2,850096709	-4,148532294	-4,640232549
AT3G24560	1,389	1,803	0,202	0	0,619	0,466	0,078	0,074	0,071	0,079	0,014	0,187	0,103	0,11	10	0,0157893	0,01779235	2,209772976	-4,148422784	-4,028986689
AT4G25610	1,761	2,916	0,669	0	0,23	1,079	0,306	0,223	0,107	0,087	0,145	0,128	0,045	0,054	10	0,015807747	0,009791769	1,911944704	-4,147255143	-4,626213144
AT3G16785	3,291	4,571	0,673	2,162	0,246	0,246	0,318	0,136	0,106	0,23	0,24	0,102	0,107	0,139	20	0,015811542	0,005605314	2,826897382	-4,147015099	-5,184040203
AT3G18500	1,281	1,622	1,87	0,224	0,005	0,142	0,175	0,302	0,094	0,088	0,313	0,17	0,053	0,082	12	0,01581197	0,01594664	1,905777969	-4,146988031	-4,13850713
AT2G19680	0,369	1,133	0,176	0,39	0,064	0,204	0,474	0,39	0	0	0,182	0,187	0	0	3	0,01583289	0,01553932	2,979475169	-4,145665857	-4,164381693
AT5G38480	0,768	1,031	1,986	0,373	0,14	0,209	0,439	0,079	0,088	0,077	0,474	0,123	0,117	0,054	5	0,01584612	0,006122639	3,88087816	-4,144830604	-5,095762066
AT4G35830	2,697	2,763	2,904	0,169	0,107	0,408	0,153	0,107	0,105	0,092	0,004	0,105	0,161	0,093	20	0,01586069	0,003321982	3,671440263	-4,143911558	-5,707193686
AT2G33380	0,711	0,929	1,032	0,111	0,096	0,151	0,275	0,084	0,097	0,093	0,103	0,15	0,086	0,095	6	0,01586273	0,04219028	1,818856417	-4,143782946	-3,165565416
AT4G11100	0,864	0,706	2,347	1,531	0,113	0,207	0,307	0,078	0	0	0,553	0,311	0	0	3	0,01587643	0,15027337	0,80549797	-4,14291966	-1,895299177
AT4G27140	0,495	0,208	0,881	1,31	0,033	0,173	0	0	0	0	0,495	0	0	0	1	0,01590127	0,12016506	1,297285523	-4,141356299	-2,118888981
AT5G66050	1,023	1,425	1,696	0,432	0,107	0,243	0,317	0,082	0,085	0,105	0,274	0,213	0,053	0,057	10	0,01590546	0,03510808	3,108381941	-4,141092832	-3,349323976
AT1G44835	0,924	1,776	5,397	0,807	0,084	0,185	0,348	0,099	0,096	0,13	0,039	0,06	0,054	0,061	12	0,01591334	0,01460459	2,801686774	-4,140597528	-4,226419416
AT5G44120	0,858	1,154	2,815	0,522	0,717	0,195	0,124	0,116	0	0	0,453	0,405	0	0	3	0,01592014	0,08364339	0,570867262	-4,140170305	-2,481192874
AT3G22630	0,615	0,69	0,882	0	0,069	0,168	0,1	0,353	0	0	0,158	0,124	0,333	0	3	0,01593101	0,01224291	3,228151619	-4,139487755	-4,402808285
AT5G11860	0,918	1,121	1,691	0,731	0,287	0,22	0,157	0,132	0,324	0	0,358	0,338	0,222	0	4	0,01593789	0,01038397	2,659885552	-4,139055986	-4,567492008
AT3G21390	1,008	2,129	0,945	0,095	0,228	0,112	0,34	0,159	0,424	0,281	0,132	0,111	0,112	0,128	8	0,01595568	0,01211168	2,656308512	-4,1379404	-4,413585003
AT4G34410	0,807	0,578	4,28	0	0,115	0,461	0	0	0	0	0,807	0	0	0	1	0,01597824	0,02874867	3,752277366	-4,136527482	-3,549163774
AT3G55530	0,822	1,616	0,645	0	0,135	0,163	0,248	0,074	0,079	0,088	0,081	0,055	0,053	0,229	9	0,01597845	0,00796086	2,556896539	-4,13651434	-4,833218245
AT4G27470	0,732	0,788	0,695	0,317	0,157	0,21	0,419	0	0	0	0,732	0	0	0	2	0,015993237	0,005061563	2,682848394	-4,135589334	-5,28607995
AT3G03310	1,344	1,533	0,135	0,313	0,091	0,062	0,155	0,262	0,077	0,111	0,22	0,092	0,128	0,136	11	0,01600109	0,03101898	2,911964251	-4,135098434	-3,473156004
AT5G10180	2,034	1,943	2,893	2,013	0,08	0,301	0,085	0,093	0,341	0,081	0,396	0,049	0,449	0,231	10	0,01601046	0,17770653	1,273128749	-4,13451302	-1,727621797
AT3G21220	1,047	0,548	0,454	0,689	0,159	0,387	0	0	0	0	1,047	0	0	0	1	0,01602022	0,02588631	2,616760375	-4,133903605	-3,654041021
AT1G03960	1,59	2,598	0,355	0,198	0,369	0,342	0,097	0,224	0,079	0,149	0,153	0,21	0,106	0,1	13	0,01602692	0,02005139	2,101947558	-4,133485471	-3,909456801
AT3G14930	1,257	1,133	0,297	2,279	0,104	0,298	0,087	0,299	0,084	0,096	0,023	0,152	0,383	0,285	7	0,01602815	0,010319	2,385923032	-4,133408728	-4,573768423
AT4G11220	0,816	1,03	0,696	0,093	0,216	0,225	0,322	0,09	0,091	0,088	0,253	0,181	0,142	0,07	5	0,016029277	0,004212419	3,648895476	-4,133338416	-5,469718212
AT4G37260	0,963	0,347	9,984	0	0,111	0,234	0	0	0	0	0,963	0	0	0	1	0,01604285	0,03848621	3,288845273	-4,132492012	-3,257455284
[truncated: 9,725 more rows]
